# Supplementary material for: Phenomic screen identifies a role for the yeast lysine acetyltransferase NuA4 in the control of Bcy1 subcellular localization, glycogen biosynthesis, and mitochondrial morphology
Source: PLoS Genet. 2020 Nov 30;16(11):e1009220. doi: 10.1371/journal.pgen.1009220 (PMC7728387; doi:10.1371/journal.pgen.1009220)
Supplement: S1 Table — (XLSX) [file pgen.1009220.s013.xlsx]

## Sheet: READ_ME
407 metabolic associated genes were selected from the yeast GFP Collection [Huh, 2003] for our screen. These were mated to WT and eaf1Δ query strains to generate two full arrays of 368 GFP strains (List Of Screened Genes).
Final 23 High confidence: We identified 23 proteins GFP-tagged metabolic proteins that changed phenotype between the WT and eaf1Δ. This file contains the clsassification of localization change and abundance change for these proteins.
List of Screened Genes: A list of the 407 selected genes by there common and systematic name, associated GO term, and reference. Those strains that failed to grow in both arrays are highlighted at the bottom in red and have a 'y' in the 'Failed SGA?" column. The Primary Manual Assessment made by our three independent researchers for each of the top 70 genes is listed and the top 23 hits are shown…
Summary Intensity Data: The change in protein abundance was additionaly measured using intensity measurements in ImageJ. For each GFP-Protein strain the eaf1D mean grey value per cell was divided by the WT mean grey value per cell (Raw Intensity Data and Summary Intensity Data). This gave a fold change in abundance which is shown for each rep and the average of the two reps. Average fold changes …
Raw Per Image Intensity Data: This contains all of the average data per image including the area of the cell, mean intensity of the cell, and the (Raw) integrated density measurements. This is shown for the WT and eaf1D for the two different fields of view (rep1 and 2). Average fold changes above 1.3 and below 0.7 are highlighted in yellow.

## Sheet: Final 23 confirmed
Gene	Change	GFP Intensity Fold Change eaf1D/WT (From Second_Measurement)
ACO2	Mitochondrial elongation	0.51
ACS2	Nucleus to Cytosol	0.6
ADE3	Cytosol to nucleus	0.84
AIM41	Mitochondrial elongation	0.99
ALD4	Mitochondrial elongation	0.99
ARG5	Mitochondrial elongation	1.11
BCY1	Nucleus to Cytosol	0.92
DUR1	Increased abundance	3.77
FAA3	Cell periphery to cytoplasm	0.94
GBD1	Cytosol to punctate	1.41
GSY1	Cytosol to punctate	1.46
GSY2	Cytosol to punctate	1.62
HEM1	Mitochondrial elongation	0.81
IDH2	Mitochondrial elongation	0.86
ILV6	Mitochondrial elongation	0.6
KGD1	Mitochondrial elongation	1.06
KGD2	Mitochondrial elongation	1.17
LSC1	Mitochondrial elongation	1.16
MIS1	Mitochondrial elongation	1
MSN2	Cytosol to nucleus	1.1
POS5	Mitochondrial elongation	1
RDL2	Mitochondrial elongation	1.02
YDR061W	Mitochondrial elongation	1.39

## Sheet: List of Screened Genes
Gene	Gene Systematic Name	Gene Ontology Term	Reference	Failed SGA?	Primary Manual Assessment (Localization)	Confirmed
ACO2	YJL200C	metabolic process	DDB, et al. (2001)		Elongated Mitochondria	Y
ACS2	YLR153C	metabolic process	DDB, et al. (2001)		Nucleus to cytosol	Y
ADE3	YGR204W	metabolic process	UniProt-GOA (2011)		Cytplasm to nucleus	Y
AIM41	YOR215C	metabolic process	DDB, et al. (2001)		Elongated mitochondria	Y
ALD4	YOR374W	metabolic process	DDB, et al. (2001)		Elongated mitochondria	Y
ARG5,6	YER069W	metabolic process	UniProt-GOA (2011)		Elongated mitochondria	Y
BCY1	YIL033C	cAMP signaling (manual)			Increased nuclear localization	Y
DUR1,2	YBR208C	metabolic process	UniProt-GOA (2011)		Increased abundance	Y
FAA3	YIL009W	metabolic process	DDB, et al. (2001)		Cell periphery to cytoplasm	Y
GDB1	YPR184W	metabolic process	UniProt-GOA (2011)		Increased punctate	Y
GSY1	YFR015C	metabolic process	UniProt-GOA (2011)		Increased punctate	Y
GSY2	YLR258W	metabolic process	UniProt-GOA (2011)		Increased punctate	Y
HEM1	YDR232W	metabolic process	DDB, et al. (2001)		Mitochondrial elongation and decreased abundance	Y
IDH2	YOR136W	metabolic process	UniProt-GOA (2011)		Elongated mitochondria	Y
ILV6	YCL009C	metabolic process	DDB, et al. (2001)		Elongated mitochondria	Y
KGD1	YIL125W	metabolic process	DDB, et al. (2001)		Elongated mitochondria	Y
KGD2	YDR148C	metabolic process	DDB, et al. (2001)		Elongated mitochondria	Y
LSC1	YOR142W	metabolic process	DDB, et al. (2001)		Mitochondrial elongation	Y
MIS1	YBR084W	metabolic process	UniProt-GOA (2011)		Mitochondrial elongation	Y
MSN2	YMR037C	positive regulation of transcription from RNA polymerase II promoter in response to glucose starvation	Martinez-Pastor MT, et al. (1996)		Cytosol to nucleus	Y
POS5	YPL188W	metabolic process	DDB, et al. (2001)		Mito elongation/Decreased abundance/decreased mito localization	Y
RDL2	YOR286W	metabolic process	UniProt-GOA (2011)		Mitochondrial elongation	Y
YDR061W	YDR061W	metabolic process	DDB, et al. (2001)		Elongated mitochondria	Y
ALD2	YMR170C	metabolic process	DDB, et al. (2001)		Decreased abundance
ALD5	YER073W	metabolic process	DDB, et al. (2001)		Elongated Mitochondria
ARG7	YMR062C	metabolic process	UniProt-GOA (2011)		Elongated mitochondria
BUD23	YCR047C	metabolic process	DDB, et al. (2001)		Change in nuclear localization
CAF16	YFL028C	metabolic process	DDB, et al. (2001)		Reduced in eaf1Δ
CEM1	YER061C	metabolic process	DDB, et al. (2001)		Elongated mitchondria
DCW1	YKL046C	metabolic process	UniProt-GOA (2011)		Increased punctate structures in eaf1Δ
DSE4	YNR067C	metabolic process	UniProt-GOA (2011)		Decreased abundance
ELM1	YKL048C	glucose metabolic process	Hedbacker K, et al. (2004)		Decreased abundance
ENA1	YDR040C	cellular response to glucose starvation, metabolic process	Alepuz PM, et al. (1997)		Change in abundance
ENA2	YDR039C	metabolic process	UniProt-GOA (2011)		Decreased abundance
ENO1	YGR254W	gluconeogenesis	Cohen R, et al. (1987)		Increased abundance
EPT1	YHR123W	metabolic process	UniProt-GOA (2011)		Increased abundance and mito localization?
FAA4	YMR246W	metabolic process	DDB, et al. (2001)		More punctate structures and less cytoplasm
FMP41	YNL168C	metabolic process	DDB, et al. (2001)		Elongated mitochondria
FSH1	YHR049W	metabolic process	UniProt-GOA (2011)		Increased abundance
FUS3	YBL016W	invasive growth in response to glucose limitation	Roberts RL (1994)		Decreased abundance
GAL83	YER027C	invasive growth in response to glucose limitation	Vyas VK, et al. (2003)		Slight increased punctate
GET3	YDL100C	metabolic process	DDB, et al. (2001)		Decreased abundance
GPI13	YLL031C	metabolic process	DDB, et al. (2001)		Increased mitochondria
GPN2	YOR262W	metabolic process	UniProt-GOA (2011)		Increased foci
HIS4	YCL030C	metabolic process	DDB, et al. (2001)		Decreased abundance
HIS6	YIL020C	metabolic process	DDB, et al. (2001)		Decreased abundance
IDH1	YNL037C	metabolic process	UniProt-GOA (2011)		Elongated mitochondria
IMO32	YGR031W	metabolic process	UniProt-GOA (2011)		Elongated mitochondria
KIP1	YBL063W	metabolic process	DDB, et al. (2001)		Decreased foci
KIP2	YPL155C	metabolic process	DDB, et al. (2001)		Long rod localization
LCL3	YGL085W	metabolic process	UniProt-GOA (2011)		Decreased protein
LEU1	YGL009C	metabolic process	DDB, et al. (2001)		Decreased protein/nuclear localization decreased
MCT1	YOR221C	metabolic process	DDB, et al. (2001)		Mitochondrial elongation and increased mito localization
MDL1	YLR188W	metabolic process	DDB, et al. (2001)		Decreased abundance
NDE1	YMR145C	glycolytic fermentation to ethanol	Small WC and McAlister-Henn L (1998)		Elongated mitochondria
NTG1	YAL015C	metabolic process	UniProt-GOA (2011)		Decreased abundance
PDC2	YDR081C	positive regulation of glycolytic fermentation to ethanol	Hohmann S (1993)		Nulceus to cytoplasm/ increased nuclear size
PDI1	YCL043C	metabolic process	DDB, et al. (2001)		Distorted nuclear shape
PDX1	YGR193C	metabolic process	DDB, et al. (2001)		Mitochondrial elongation
PHM8	YER037W	metabolic process	DDB, et al. (2001)		Decreased abundance
PHO23	YNL097C	positive regulation of invasive growth in response to glucose limitation	Barrales RR, et al. (2008)		Nucleus to cytoplasm/ changed abundance?
PNC1	YGL037C	metabolic process	DDB, et al. (2001)		Increased foci
POT1	YIL160C	metabolic process	DDB, et al. (2001)		Increased foci
PTP1	YDL230W	invasive growth in response to glucose limitation	Fasolo J, et al. (2011)		Slight increased abundance
RGA1	YOR127W	invasive growth in response to glucose limitation	Johnson DI (1999)		Decreased abundance
RIM20	YOR275C	invasive growth in response to glucose limitation	Xu W and Mitchell AP (2001) , Barrales RR, et al. (2008)
RME1	YGR044C	positive regulation of invasive growth in response to glucose limitation by positive regulation of transcription from RNA polymerase II promoter	Van Dyk D, et al. (2003)		Mitochondrial elongation
SPT3	YDR392W	invasive growth in response to glucose limitation	Laprade L, et al. (2002)		Nuclear to cytoplasm
STE20	YHL007C	invasive growth in response to glucose limitation	Roberts RL and Fink GR (1994)		Decreased abundance (at periphery)
TKL2	YBR117C	metabolic process	DDB, et al. (2001)		Increased abundance at single foci
YTA7	YGR270W	positive regulation of invasive growth in response to glucose limitation	Barrales RR, et al. (2008)		Decreased abuncance/decreased nuclear abundance
SSB1	YDL229W	cellular response to glucose starvation	von Plehwe U, et al. (2009)		no change
PDA1	YER178W	metabolic process	DDB, et al. (2001)		no change
GPM1	YKL152C	gluconeogenesis, metabolic process	Rodicio R and Heinisch J (1987) PMID:3033435		no change
YCK1	YHR135C	response to glucose	Moriya H and Johnston M (2004)		no change
STE5	YDR103W	invasive growth in response to glucose limitation	Andersson J, et al. (2004)		no change
STE6	YKL209C	metabolic process	UniProt-GOA (2011)		no change
ACS1	YAL054C	metabolic process	DDB, et al. (2001)		no change
YER134C	YER134C	metabolic process	UniProt-GOA (2011)		no change
GAL11	YOL051W	positive regulation of invasive growth in response to glucose limitation	Barrales RR, et al. (2008)		no change
PRM15	YMR278W	glucose metabolic process	UniProt-GOA (2011)		no change
TDH2	YJR009C	gluconeogenesis, glucose metabolic process	McAlister L and Holland MJ (1985)		no change
TPI1	YDR050C	gluconeogenesis, metabolic process	UniProt-GOA (2012)		no change
DNF1	YER166W	metabolic process	UniProt-GOA (2011)		no change
ENO2	YHR174W	gluconeogenesis	Cohen R, et al. (1986)		no change
URM1	YIL008W	invasive growth in response to glucose limitation	Goehring AS, et al. (2003)		no change
PHO12	YHR215W	metabolic process	UniProt-GOA (2011)		no change
ABZ1	YNR033W	metabolic process	DDB, et al. (2001)		no change
ABZ2	YMR289W	metabolic process	DDB, et al. (2001)		no change
ACC1	YNR016C	metabolic process	UniProt-GOA (2011)		no change
ACF2	YLR144C	metabolic process	UniProt-GOA (2011)		no change
ADE16	YLR028C	metabolic process	UniProt-GOA (2011)		no change
ADE17	YMR120C	metabolic process	UniProt-GOA (2011)		no change
ADE5,7	YGL234W	metabolic process	UniProt-GOA (2011)		no change
ADH5	YBR145W	ethanol biosynthetic process involved in glucose fermentation to ethanol	Smith MG, et al. (2004)		no change
ADP1	YCR011C	metabolic process	DDB, et al. (2001)		no change
AIM18	YHR198C	metabolic process	DDB, et al. (2001)		no change
AIM2	YAL049C	metabolic process	DDB, et al. (2001)		no change
AIM46	YHR199C	metabolic process	DDB, et al. (2001)		no change
ALD3	YMR169C	metabolic process	DDB, et al. (2001)		no change
AMS1	YGL156W	metabolic process	UniProt-GOA (2011)		no change
ARB1	YER036C	metabolic process	DDB, et al. (2001)		no change
ARO1	PBP1	metabolic process	UniProt-GOA (2011)		no change
ARO7	YPR060C	metabolic process	UniProt-GOA (2011)		no change
ARP1	YHR129C	metabolic process	UniProt-GOA (2011)		no change
ATG26	YLR189C	metabolic process	DDB, et al. (2001)		no change
BAT2	YJR148W	metabolic process	DDB, et al. (2001)		no change
BGL2	YGR282C	metabolic process	UniProt-GOA (2011)		no change
BPL1	YDL141W	metabolic process	UniProt-GOA (2011)		no change
BPT1	YLL015W	metabolic process	DDB, et al. (2001)		no change
CAT8	YMR280C	positive regulation of gluconeogenesis by positive regulation of transcription from RNA polymerase II promoter	Hedges D, et al. (1995)		no change
CCC2	YDR270W	metabolic process	UniProt-GOA (2011)		no change
CCE1	YKL011C	metabolic process	UniProt-GOA (2011)		no change
CDC19	YAL038W	metabolic process	UniProt-GOA (2011)		no change
CDC25	YLR310C	cAMP signaling (manual)			no change
CIN8	YEL061C	metabolic process	DDB, et al. (2001)		no change
CMP2	YML057W	metabolic process	UniProt-GOA (2011)		no change
CNA1	YLR433C	metabolic process	UniProt-GOA (2011)		no change
CRH1	YGR189C	metabolic process	UniProt-GOA (2011)		no change
CST26	YBR042C	metabolic process	DDB, et al. (2001)		no change
CTK1	YKL139W	Snf1 binding (manual)	Van Driessche B, (2005)		no change
CTK2	YJL006C	Snf1 binding (manual)	Van Driessche B, (2005)		no change
CTK3	YML112W	Snf1 binding (manual)	Van Driessche B, (2005)		no change
CTS1	YLR286C	metabolic process	UniProt-GOA (2011)		no change
CTS2	YDR371W	metabolic process	UniProt-GOA (2011)		no change
DAS2	YDR020C	metabolic process	DDB, et al. (2001)		no change
DCD1	YHR144C	metabolic process	UniProt-GOA (2011)		no change
DET1	YDR051C	metabolic process	DDB, et al. (2001)		no change
DFG5	YMR238W	metabolic process	UniProt-GOA (2011)		no change
DIG2	YDR480W	negative regulation of invasive growth in response to glucose limitation	Cook JG, et al. (1996)		no change
DNA2	YHR164C	metabolic process	UniProt-GOA (2011)		no change
DNF2	YDR093W	metabolic process	UniProt-GOA (2011)		no change
DNF3	YMR162C	metabolic process	UniProt-GOA (2011)		no change
DNM1	YLL001W	metabolic process	UniProt-GOA (2011)		no change
DOG2	YHR043C	glucose metabolic process, metabolic process	Randez-Gil F, et al. (1995)		no change
DPH5	YLR172C	metabolic process	DDB, et al. (2001)		no change
DRS2	YAL026C	metabolic process	UniProt-GOA (2011)		no change
DSE1	YER124C	invasive growth in response to glucose limitation	Draper E, et al. (2009)		no change
DUG2	YBR281C	metabolic process	DDB, et al. (2001)		no change
DYN1	YKR054C	metabolic process	UniProt-GOA (2011)		no change
DYN2	YDR424C	metabolic process	UniProt-GOA (2011)		no change
DYN3	YMR299C	metabolic process	UniProt-GOA (2011)		no change
ECM18	YDR125C	metabolic process	UniProt-GOA (2011)		no change
ECM32	YER176W	metabolic process	UniProt-GOA (2011)		no change
EGH1	YIR007W	metabolic process	UniProt-GOA (2011)		no change
EMP70	YLR083C	invasive growth in response to glucose limitation	Froquet R, et al. (2008)		no change
ENA5	YDR038C	metabolic process	UniProt-GOA (2011)		no change
ERG10	YPL028W	metabolic process	DDB, et al. (2001)		no change
ERG12	YMR208W	metabolic process	DDB, et al. (2001)		no change
ERG6	YML008C	metabolic process	DDB, et al. (2001)		no change
ERG9	YHR190W	metabolic process	UniProt-GOA (2011)		no change
ERT1	YBR239C	gluconeogenesis, positive regulation of gluconeogenesis by positive regulation of transcription from RNA polymerase II promoter	UniProt-GOA (2011)		no change
EXG1	YLR300W	metabolic process	UniProt-GOA (2011)		no change
EXG2	YDR261C	metabolic process	UniProt-GOA (2011)		no change
EXO5	YBR163W	metabolic process	UniProt-GOA (2011)		no change
FAA1	YOR317W	metabolic process	DDB, et al. (2001)		no change
FAD1	YDL045C	metabolic process	DDB, et al. (2001)		no change
FAS1	YKL182W	metabolic process	UniProt-GOA (2011)		no change
FAS2	YPL231W	metabolic process	DDB, et al. (2001)		no change
FBA1	YKL060C	gluconeogenesis	Lobo Z (1984)		no change
FBP26	YJL155C	glucose metabolic process, metabolic process	Paravicini G (1992)		no change
FOL1	YNL256W	metabolic process	UniProt-GOA (2011)		no change
FOL2	YGR267C	metabolic process	UniProt-GOA (2011)		no change
FPR1	YNL135C	metabolic process	UniProt-GOA (2011)		no change
FPR2	YDR519W	metabolic process	UniProt-GOA (2011)		no change
FSH2	YMR222C	metabolic process	UniProt-GOA (2011)		no change
FZO1	YBR179C	metabolic process	UniProt-GOA (2011)		no change
GAL3	YDR009W	metabolic process	DDB, et al. (2001)		no change
GCN20	YFR009W	metabolic process	DDB, et al. (2001)		no change
GCR1	YPL075W	negative regulation of transcription from RNA polymerase II promoter by glucose	Turkel S, et al. (2003)		no change
GIS2	YNL255C	stress granules	Rojas M, et al (2012)		no change
GLK1	YCL040W	cellular glucose homeostasis, glucose metabolic process, glucose 6-phosphate metabolic process, glucose import	DDB, et al. (2001)		no change
GLT1	YDL171C	metabolic process	DDB, et al. (2001)		no change
GOR1	YNL274C	metabolic process	DDB, et al. (2001)		no change
GPA1	YHR005C	metabolic process	DDB, et al. (2001)		no change
GPA2	YER020W	glucose mediated signaling pathway, metabolic process	Colombo S, et al. (1998)		no change
GPB1	YOR371C	glucose mediated signaling pathway, invasive growth in response to glucose limitation	Harashima T and Heitman J (2002)		no change
GPB2	YAL056W	glucose mediated signaling pathway, invasive growth in response to glucose limitation	Harashima T and Heitman J (2002) PMID:12150916		no change
GPD1	YDL022W	TTP			no change
GPM2	YDL021W	gluconeogenesis, metabolic process	Gaudet P, et al. (2011)		no change
GPM3	YOL056W	gluconeogenesis, metabolic process	Gaudet P, et al. (2011)		no change
GPP1	YIL053W	metabolic process	DDB, et al. (2001)		no change
GPP2	YER062C	metabolic process	DDB, et al. (2001)		no change
GPT2	YKR067W	metabolic process	DDB, et al. (2001)		no change
GSP2	YOR185C	metabolic process	DDB, et al. (2001)		no change
HFA1	YMR207C	metabolic process	UniProt-GOA (2011)		no change
HFD1	YMR110C	metabolic process	DDB, et al. (2001)		no change
HIS5	YIL116W	metabolic process	DDB, et al. (2001)		no change
HIS7	YBR248C	metabolic process	DDB, et al. (2001)		no change
HOM3	YER052C	metabolic process	DDB, et al. (2001)		no change
HSC82	YMR186W	TTP			no change
HXT2	YMR011W	glucose import	Gaudet P, et al. (2011)		no change
HXT6	YDR343C	glucose import	Gaudet P, et al. (2011)		no change
ICL2	YPR006C	metabolic process	DDB, et al. (2001)		no change
ILV1	YER086W	metabolic process	UniProt-GOA (2011)		no change
ILV3	YJR016C	metabolic process	DDB, et al. (2001)		no change
IMA3	YIL172C	metabolic process	UniProt-GOA (2011)		no change
IRE1	YHR079C	metabolic process	UniProt-GOA (2011)		no change
KAR3	YPR141C	metabolic process	DDB, et al. (2001)		no change
KIP3	YGL216W	metabolic process	DDB, et al. (2001)		no change
KSS1	YGR040W	invasive growth in response to glucose limitation	Roberts RL and Fink GR (1994)		no change
LAS21	YJL062W	metabolic process	DDB, et al. (2001)		no change
LHS1	YKL073W	metabolic process	UniProt-GOA (2011)		no change
LSC2	YGR244C	metabolic process	DDB, et al. (2001)		no change
LSG1	YGL099W	metabolic process	UniProt-GOA (2011)		no change
LYS2	YBR115C	metabolic process	DDB, et al. (2001)		no change
LYS4	YDR234W	metabolic process	DDB, et al. (2001)		no change
MCD4	YKL165C	metabolic process	DDB, et al. (2001)		no change
MDH2	YOL126C	gluconeogenesis	Hung GC, et al. (2004)		no change
MDL2	YPL270W	metabolic process	DDB, et al. (2001)		no change
MET10	YFR030W	metabolic process	DDB, et al. (2001)		no change
MET5	YJR137C	metabolic process	DDB, et al. (2001)		no change
MIG1	YGL035C	negative regulation of transcription from RNA polymerase II promoter by glucose	Lutfiyya LL, et al. (1998)		no change
MIG3	YER028C	regulation of transcription from RNA polymerase II promoter by glucose	Lewis JA and Gasch AP (2012)		no change
MNL1	YHR204W	metabolic process	UniProt-GOA (2011)		no change
MNS1	YJR131W	metabolic process	UniProt-GOA (2011)		no change
MPD1	YOR288C	metabolic process	UniProt-GOA (2011)		no change
MPD2	YOL088C	metabolic process	UniProt-GOA (2011)		no change
MSC7	YHR039C	metabolic process	DDB, et al. (2001)		no change
MSN1	YOL116W	positive regulation of invasive growth in response to glucose limitation by positive regulation of transcription from RNA polymerase II promoter	Lambrechts MG, et al. (1996)		no change
MSS11	YMR164C	positive regulation of invasive growth in response to glucose limitation by positive regulation of transcription from RNA polymerase II promoter	van Dyk D, et al. (2005)		no change
MYO1	YHR023W	metabolic process	DDB, et al. (2001)		no change
MYO2	YOR326W	metabolic process	DDB, et al. (2001)		no change
MYO3	YKL129C	metabolic process	UniProt-GOA (2011)		no change
MYO3	YKL129C	metabolic process	DDB, et al. (2001)		no change
MYO5	YMR109W	metabolic process	UniProt-GOA (2011)		no change
NCE103	YNL036W	metabolic process	GOA curators and MGI curators (2001)		no change
NEO1	YIL048W	metabolic process	UniProt-GOA (2011)		no change
NFT1	YKR103W	metabolic process	DDB, et al. (2001)		no change
NGL1	YOL042W	metabolic process	UniProt-GOA (2011)		no change
NPA3	YJR072C	metabolic process	UniProt-GOA (2011)		no change
NRG1	YDR043C	negative regulation of invasive growth in response to glucose limitation, negative regulation of invasive growth in response to glucose limitation by negative regulation of transcription from RNA polymerase II promoter, negative regulation of transcription from RNA polymerase II promoter by glucose	Kuchin S, et al. (2002)		no change
NRG2	YBR066C	negative regulation of invasive growth in response to glucose limitation, negative regulation of invasive growth in response to glucose limitation by negative regulation of transcription from RNA polymerase II promoter, negative regulation of transcription from RNA polymerase II promoter by glucose	Kuchin S, et al. (2002)		no change
NRP1	YDL167C	stress granules	Buchan JR, et al (2008)		no change
NTE1	YML059C	metabolic process	DDB, et al. (2001)		no change
NTG2	YOL043C	metabolic process	UniProt-GOA (2011)		no change
NTH1	YDR001C	metabolic process	UniProt-GOA (2011)		no change
NTH2	YBR001C	metabolic process	UniProt-GOA (2011)		no change
OCA1	YNL099C	metabolic process	UniProt-GOA (2011)		no change
OCA2	YNL056W	metabolic process	UniProt-GOA (2011)		no change
OCA6	YDR067C	metabolic process	UniProt-GOA (2011)		no change
OGG1	YML060W	metabolic process	UniProt-GOA (2011)		no change
OLA1	YBR025C	metabolic process	UniProt-GOA (2011)		no change
OSH3	YHR073W	invasive growth in response to glucose limitation	Park YU, et al. (2002)		no change
PBP1	YGR178C	stress granules	Buchan JR, et al (2008)		no change
PDB1	YBR221C	metabolic process	DDB, et al. (2001)		no change
PDC1	YLR044C	glycolytic fermentation to ethanol, metabolic process	Seeboth PG, et al. (1990)		no change
PDC5	YLR134W	glycolytic fermentation to ethanol, metabolic process	Hohmann S and Cederberg H (1990)		no change
PDE2	YOR360C	metabolic process	DDB, et al. (2001)		no change
PDR12	YPL058C	metabolic process	DDB, et al. (2001)		no change
PDR5	YOR153W	metabolic process	DDB, et al. (2001)		no change
PFK1	YGR240C	metabolic process	UniProt-GOA (2011)		no change
PFK2	YMR205C	metabolic process	UniProt-GOA (2011)		no change
PGI1	YBR196C	gluconeogenesis	Aguilera A (1986) PMID:3020369		no change
PGK1	YCR012W	gluconeogenesis	Lam KB and Marmur J (1977)		no change
PGM1	YKL127W	glucose 1-phosphate metabolic process, glucose 6-phosphate metabolic process, glucose metabolic process, UDP-glucose metabolic process	Boles E, et al. (1994)		no change
PGM2	YMR105C	glucose 1-phosphate metabolic process, glucose 6-phosphate metabolic process, glucose metabolic process, UDP-glucose metabolic process	Boles E, et al. (1994)		no change
PHA2	YNL316C	metabolic process	DDB, et al. (2001)		no change
PHO13	YDL236W	metabolic process	DDB, et al. (2001)		no change
PKP1	YIL042C	glucose metabolic process	UniProt-GOA (2011)		no change
PKP2	YGL059W	glucose metabolic process	UniProt-GOA (2011)		no change
PLB3	YOL011W	metabolic process	DDB, et al. (2001)		no change
PMC1	YGL006W	metabolic process	UniProt-GOA (2011)		no change
PMR1	YGL167C	metabolic process	UniProt-GOA (2011)		no change
PMU1	YKL128C	metabolic process	UniProt-GOA (2011)		no change
POP2	YNR052C	Glucose sensing (manual)	Hisao Moriya		no change
PPZ2	YDR436W	metabolic process	UniProt-GOA (2011)		no change
PRO2	YOR323C	metabolic process	DDB, et al. (2001)		no change
PSR1	YLL010C	metabolic process	UniProt-GOA (2011)		no change
PSY2	YNL201C	negative regulation of glucose mediated signaling pathway	Ma H, et al. (2014)		no change
PTH2	YBL057C	metabolic process	UniProt-GOA (2011)		no change
PUB1	YNL016W	stress granules	Buchan JR, et al (2008)		no change
PUT2	YHR037W	metabolic process	DDB, et al. (2001)		no change
PXP1	YEL020C	metabolic process	DDB, et al. (2001)		no change
PYC1	YGL062W	gluconeogenesis, metabolic process	UniProt-GOA (2011)		no change
PYC2	YBR218C	gluconeogenesis, metabolic process	UniProt-GOA (2011)		no change
QRI1	YDL103C	metabolic process	DDB, et al. (2001)		no change
RAS1	YOR101W	cAMP signaling (manual)			no change
RAS2	YNL098C	cAMP signaling (manual)			no change
RDL1	YOR285W	metabolic process	GOA curators and MGI curators (2001)		no change
RDS2	YPL133C	positive regulation of gluconeogenesis by positive regulation of transcription from RNA polymerase II promoter	Soontorngun N, et al. (2007)		no change
REG1	YDR028C	cellular response to glucose starvation	von Plehwe U, et al. (2009)		no change
RGT1	YKL038W	glucose metabolic process, glucose transport	Vallier LG, et al. (1994)		no change
RIA1	YNL163C	metabolic process	DDB, et al. (2001)		no change
RNR1	YER070W	metabolic process	UniProt-GOA (2011)		no change
RNR3	YIL066C	metabolic process	UniProt-GOA (2011)		no change
ROD1	YOR018W	cellular response to glucose stimulus	Becuwe M, et al. (2012)		no change
RPE1	YJL121C	metabolic process	DDB, et al. (2001)		no change
RRD2	YPL152W	metabolic process	UniProt-GOA (2011)		no change
RXT2	YBR095C	invasive growth in response to glucose limitation, positive regulation of invasive growth in response to glucose limitation	Entian KD, et al. (1999)		no change
SAK1	YER129W	glucose metabolic process	Hedbacker K, et al. (2004)		no change
SAP30	YMR263W	positive regulation of invasive growth in response to glucose limitation	Barrales RR, et al. (2008)		no change
SCH9	YHR205W	cAMP signaling (manual)			no change
SCT1	YBL011W	metabolic process	DDB, et al. (2001)		no change
SCW10	YMR305C	metabolic process	UniProt-GOA (2011)		no change
SCW11	YGL028C	metabolic process	UniProt-GOA (2011)		no change
SCW4	YGR279C	metabolic process	UniProt-GOA (2011)		no change
SDH7	YDR511W	regulation of gluconeogenesis	McCammon MT (1996)		no change
SDS23	YGL056C	cellular response to glucose starvation	DDB, et al. (2001)		no change
SDS24	YBR214W	cellular response to glucose starvation	DDB, et al. (2001)		no change
SDS3	YIL084C	regulation of invasive growth in response to glucose limitation	Barrales RR, et al. (2008)		no change
SER2	YGR208W	metabolic process	DDB, et al. (2001)		no change
SER3	YER081W	metabolic process	DDB, et al. (2001)		no change
SER33	YIL074C	metabolic process	DDB, et al. (2001)		no change
SFL1	YOR140W	negative regulation of invasive growth in response to glucose limitation by negative regulation of transcription from RNA polymerase II promoter	van Dyk D, et al. (2005) , Robertson LS and Fink GR (1998)		no change
SIM1	YIL123W	metabolic process	UniProt-GOA (2011)		no change
SKS1	YPL026C	glucose transport, response to glucose	Yang Z and Bisson LF (1996)		no change
SLC1	YDL052C	metabolic process	DDB, et al. (2001)		no change
SMY1	YKL079W	metabolic process	DDB, et al. (2001)		no change
SNF1	YDR477W	invasive growth in response to glucose limitation	Cullen PJ and Sprague GF (2000), Vyas VK, et al. (2003)		no change
SNF2	YOR290C	positive regulation of invasive growth in response to glucose limitation	Barrales RR, et al. (2008)		no change
SNF5	YBR289W	positive regulation of invasive growth in response to glucose limitation	Barrales RR, et al. (2008)		no change
SNF8	YPL002C	negative regulation of transcription from RNA polymerase II promoter by glucose	Yeghiayan P, et al. (1995)		no change
SNQ2	YDR011W	metabolic process	DDB, et al. (2001)		no change
SPF1	YEL031W	metabolic process	UniProt-GOA (2011)		no change
SPT6	YGR116W	negative regulation of transcription from RNA polymerase II promoter by glucose	Denis CL (1984)		no change
SSB2	YNL209W	cellular response to glucose starvation	von Plehwe U, et al. (2009)		no change
STB3	YDR169C	positive regulation of transcription from RNA polymerase II promoter by glucose	Liko D, et al. (2007)		no change
STE11	YLR362W	invasive growth in response to glucose limitation	Roberts RL and Fink GR (1994)		no change
STE12	YHR084W	invasive growth in response to glucose limitation	Roberts RL and Fink GR (1994)		no change
STE4	YOR212W	invasive growth in response to glucose limitation	Andersson J, et al. (2004)		no change
STE7	YDL159W	invasive growth in response to glucose limitation	Roberts RL and Fink GR (1994) , Cook JG, et al. (1997)		no change
SUN4	YNL066W	metabolic process	UniProt-GOA (2011)		no change
TAZ1	YPR140W	metabolic process	DDB, et al. (2001)		no change
TDH3	YGR192C	gluconeogenesis, glucose metabolic process	DDB, et al. (2001)		no change
TED1	YIL039W	metabolic process	DDB, et al. (2001)		no change
TEF2	YBR118W	TTP			no change
TEF4	YKL081W	TTP			no change
TGL3	YMR313C	metabolic process	DDB, et al. (2001)		no change
TGL4	YKR089C	metabolic process	DDB, et al. (2001)		no change
TGL5	YOR081C	metabolic process	DDB, et al. (2001)		no change
THI6	YPL214C	metabolic process	UniProt-GOA (2011)		no change
TIP1	YBR067C	metabolic process	UniProt-GOA (2011)		no change
TKL1	YPR074C	metabolic process	DDB, et al. (2001)		no change
TMN3	YER113C	invasive growth in response to glucose limitation	Froquet R, et al. (2008)		no change
TPK1	YJL164C	cAMP signaling (manual)			no change
TPK2	YPL203W	invasive growth in response to glucose limitation	Harashima T and Heitman J (2002)		no change
TPK3	YKL166C	cAMP signaling (manual)			no change
TRL1	YJL087C	metabolic process	UniProt-GOA (2011)		no change
TRM9	YML014W	metabolic process	DDB, et al. (2001)		no change
TRP1	YDR007W	metabolic process	DDB, et al. (2001)		no change
TRP5	YGL026C	metabolic process	DDB, et al. (2001)		no change
TUB3	YML124C	metabolic process	DDB, et al. (2001)		no change
TUB4	YLR212C	metabolic process	DDB, et al. (2001)		no change
TUP1	YCR084C	negative regulation of transcription from RNA polymerase II promoter by glucose, regulation of invasive growth in response to glucose limitation	Bu Y and Schmidt MC (1998)		no change
UBA4	YHR111W	invasive growth in response to glucose limitation, metabolic process	Goehring AS, et al. (2003)		no change
UNG1	YML021C	metabolic process	UniProt-GOA (2011)		no change
URA2	YJL130C	metabolic process	UniProt-GOA (2011)		no change
URH1	YDR400W	metabolic process	UniProt-GOA (2011)		no change
URK1	YNR012W	metabolic process	DDB, et al. (2001)		no change
UTH1	YKR042W	metabolic process	UniProt-GOA (2011)		no change
UTR1	YJR049C	metabolic process	DDB, et al. (2001)		no change
VMA13	YPR036W	TTP			no change
VMA5	YKL080W	TTP			no change
VPS1	YKR001C	metabolic process	DDB, et al. (2001)		no change
VPS36	YLR417W	negative regulation of transcription from RNA polymerase II promoter by glucose	Kamura T, et al. (2001)		no change
WHI3	YNL197C	invasive growth in response to glucose limitation	Wang H, et al. (2004)		no change
YAR009C	YAR009C	metabolic process	UniProt-GOA (2011)		no change
YBR056W	YBR056W	metabolic process	UniProt-GOA (2011)		no change
YBR241C	YBR241C	glucose import	Gaudet P, et al. (2011)		no change
YBT1	YLL048C	metabolic process	DDB, et al. (2001)		no change
YFR006W	YFR006W	metabolic process	UniProt-GOA (2011)		no change
YGR015C	YGR015C	metabolic process	UniProt-GOA (2011)		no change
YLR035C-A	YLR035C-A	metabolic process	UniProt-GOA (2011)		no change
YLR345W	YLR345W	metabolic process	UniProt-GOA (2011)		no change
YMD8	YML038C	UDP-glucose transport	Esther CR Jr, et al. (2008)		no change
YMR315W	YMR315W	metabolic process	DDB, et al. (2001)		no change
YNL010W	YNL010W	metabolic process	DDB, et al. (2001)		no change
YNL217W	YNL217W	metabolic process	UniProt-GOA (2011)		no change
YOR1	YGR281W	metabolic process	DDB, et al. (2001)		no change
YOR131C	YOR131C	metabolic process	DDB, et al. (2001)		no change
YOR283W	YOR283W	metabolic process	DDB, et al. (2001)		no change
YPK9	YOR291W	metabolic process	UniProt-GOA (2011)		no change
ZWF1	YNL241C	glucose metabolic process	DDB, et al. (2001)		no change
ALD6	YPL061W	metabolic process	DDB, et al. (2001)	y
CYR1	YJL005W	cAMP signaling (manual)		y
DIG1	YPL049C	negative regulation of invasive growth in response to glucose limitation	Cook JG, et al. (1996)	y
DUG1	YFR044C	metabolic process	DDB, et al. (2001)	y
EHD3	YDR036C	metabolic process	DDB, et al. (2001)	y
EMI2	YDR516C	cellular glucose homeostasis, glucose 6-phosphate metabolic process	DDB, et al. (2001)	y
ERG13	YML126C	metabolic process	DDB, et al. (2001)	y
FAT1	YBR041W	metabolic process	DDB, et al. (2001)	y
GLC7	YER133W	Glucose signaling (manual)		y
HXK1	YFR053C	cellular glucose homeostasis, glucose import, glucose metabolic process, metabolic process	DDB, et al. (2001)	y
HXK2	YGL253W	cellular glucose homeostasis, glucose import, glucose metabolic process, metabolic process	Gaudet P, et al. (2011)	y
HXT3	YDR345C	glucose import	Gaudet P, et al. (2011)	y
ITR1	YDR497C	glucose import	Gaudet P, et al. (2011)	y
ITR2	YOL103W	glucose import	Gaudet P, et al. (2011)	y
LAT1	YNL071W	metabolic process	DDB, et al. (2001)	y
LCB2	YDR062W	metabolic process	DDB, et al. (2001)	y
MIG2	YGL209W	negative regulation of transcription from RNA polymerase II promoter by glucose	Lutfiyya LL and Johnston M (1996)	y
NCS2	YNL119W	invasive growth in response to glucose limitation	Goehring AS, et al. (2003)	y
PAA1	YDR071C	metabolic process	UniProt-GOA (2011)	y
PCS60	YBR222C	metabolic process	DDB, et al. (2001)	y
PHO8	YDR481C	metabolic process	DDB, et al. (2001)	y
PPH3	YDR075W	negative regulation of glucose mediated signaling pathway	Ma H, et al. (2014)	y
SEY1	YOR165W	metabolic process	UniProt-GOA (2011)	y
SIP5	YMR140W	cellular response to glucose starvation	Sanz P, et al. (2000)	y
TAT2	YOL020W	metabolic process	DDB, et al. (2001)	y
TDH1	YJL052W	gluconeogenesis, glucose metabolic process	McAlister L and Holland MJ (1985)	y
TEC1	YBR083W	invasive growth in response to glucose limitation	Kohler T, et al. (2002)	y
TRP3	YKL211C	metabolic process	DDB, et al. (2001)	y
TRP4	YDR354W	metabolic process	DDB, et al. (2001)	y
TUB1	YML085C	metabolic process	DDB, et al. (2001)	y
UGA2	YBR006W	metabolic process	DDB, et al. (2001)	y
UGP1	YKL035W	UDP-glucose metabolic process, metabolic process	DDB, et al. (2001)	y
YCK2	YNL154C	response to glucose	Moriya H and Johnston M (2004)	y

## Sheet: GFP Intensity Per Cell Change
Summary measurements of the relative change in GFP intensity of the eaf1D relative to WT for each protein. Average of the two reps and the two reps shown individually
Yellow highlighted cells are hits that had above a 1.3 fold or below 0.7 fold change average between the two reps.
Some proteins were reconfirmed so may be found in the screen twice. Second_Measurement label was used for reporting these.
Gene	Average Mean_eaf1D/Mean_WT of rep 1 and 2		Mean_eaf1D/Mean_WT_rep1	Mean_eaf1D/Mean_WT_rep2
DUR12_Second_Measurement	3.76958		4.06524	3.47391
3C11_ENO1	2.85992		2.72672	2.99312
2D5_SSB1	2.20529		2.18229	2.2283
1A8_DYN1	2.03608		1.64838	2.42378
3F11_NTG2	1.87614		1.82752	1.92475
1B8_DUR1,2	1.82749		1.76104	1.89394
GSY2_Second_Measurement	1.62104		1.55446	1.68762
3D2_PKP2	1.60013		1.65248	1.54778
1A10_HFA1	1.5331		1.18386	1.88234
1A5_MYO1	1.51772		1.22775	1.80769
GSY1_Second_Measurement	1.46128		1.46819	1.45437
2A10_ACS1	1.44198		1.44198
MCT1_Second_Measurement	1.43898		1.4217	1.45625
1B4_URA2	1.41696		1.5439	1.29001
GDB1_Second_Measurement	1.40841		1.40841
YDR061W_Second_Measurement	1.3966		1.34913	1.44406
ACS1_Second_Measurement	1.33988		1.32151	1.35825
4H5_YER134C	1.29417		1.30055	1.28779
4G10_PNC1	1.2914		1.0278	1.555
5G3_RAS2	1.28772			1.28772
1A11_NTE1	1.28391		1.19065	1.37717
4A11_SPT3	1.25591		1.26804	1.24378
5D2_MDL1	1.24987		1.26164	1.2381
3E11_MTG1	1.23313		1.31169	1.15457
4F10_SNF8	1.22946		1.24557	1.21334
3F6_MIG3	1.22786		1.22821	1.22751
1A5_MYO1_Second_Measurement	1.22775		1.22775
2G4_YFR006W	1.22536		1.24972	1.20101
ELM1_Second_Measurement	1.22385		1.43456	1.01315
1A7_MET5	1.21883		1.13012	1.30754
4D9_TRM9	1.21786		1.20558	1.23013
STE6_Second_Measurement	1.21638		1.19215	1.24061
GAL11_Second_Measurement	1.21627		1.26176	1.17078
5G9_TPK2	1.21215		1.21807	1.20624
4H10_SDH7	1.21111		1.2979	1.12433
5G4_RAS1	1.20122		1.20122
2D11_ADE16	1.20093		1.18495	1.21692
5B10_IRE1	1.19563		1.16982	1.22145
3F5_HIS5	1.1948		1.15668	1.23293
2B10_LYS4	1.19475		1.20571	1.18379
4D7_GPM3	1.18585		1.20159	1.17011
4C3_DYN3	1.18276		1.12593	1.2396
FUS3_Second_Measurement	1.1786		1.15937	1.19783
5B7_STE6	1.17721		1.18984	1.16458
KGD2_Second_Measurement	1.17064		1.17183	1.16946
4B3_YNL217W	1.16918		1.21119	1.12718
3D4_FBP26	1.16856		1.1775	1.15962
5E10_GPA2	1.16662		1.16943	1.16382
LSC1_Second_Measurement	1.16648		1.11851	1.21446
2G5_HOM3	1.16097		1.14532	1.17662
2C11_PRM15	1.15871		1.15871
1H9_NTH1	1.15603		1.15119	1.16087
RAS2_Second_Measurement	1.1531		1.1531
5G11_CST26	1.15243		1.13511	1.16975
1G4_KIP3	1.15141		1.15141
1A6_MYO2	1.14294			1.14294
4D3_CTK3	1.14271		1.11865	1.16676
5G10_TPK3	1.13399		1.14951	1.11846
4B8_BGL2	1.13357		1.11761	1.14953
4E11_GPP2	1.13163		1.07215	1.1911
4C6_AIM46	1.1298		1.12469	1.1349
4F4_FSH1	1.12644		1.12644
5A9_ENA1	1.12162		1.12162
1B3_FAS1	1.12104		1.17889	1.0632
1B5_ARO1	1.11448		1.3859	0.843065
5B11_CCC2	1.1123		1.10112	1.12349
2H11_ZWF1	1.11189		1.09074	1.13304
5C5_BPT1	1.1094		1.1133	1.1055
5D4_DMN1	1.10765		1.13495	1.08035
ARG5,6_Second_Measurement	1.10504		1.06194	1.14814
MSN2_Second_Measurement	1.10477		1.10269	1.10686
4F6_DAS2	1.09873			1.09873
ENA2_Second_Measurement	1.09078		1.05632	1.12525
5D11_FZO1	1.08941		1.06886	1.10997
5C3_SNQ2	1.0894		1.08302	1.09578
NDE1_Second_Measurement	1.08643		1.06575	1.10711
5G8_YMD8	1.08341		1.06447	1.10235
5D9_EMP70	1.0829		1.11728	1.04851
4E5_FMP41	1.08127		1.03502	1.12752
4G5_OCA6	1.07907		1.05758	1.10056
5G4_PSR1	1.07849		1.07849
3A7_URK1	1.07775		1.11155	1.04394
KGD1_Second_Measurement	1.0773		1.08178	1.07283
EPT1_Second_Measurement	1.07351		0.997255	1.14976
NRG1_Second_Measurement	1.07326		1.09387	1.05264
2A7_GSY2	1.07318		0.957157	1.1892
4D2_DPH5	1.07178		1.06767	1.0759
4G7_PTH2	1.07094			1.07094
1B2_FAS2	1.07016		1.16116	0.979157
4H2_SAP30	1.0695		1.09379	1.04522
4G8_NCE103	1.06927		1.06927
3H2_ABZ2	1.069		1.13274	1.00527
5G7_FPR2	1.06655		1.06655
FBP26_Second_Measurement	1.06486		1.06486
4H6_DYN2	1.0628		1.0678	1.0578
3A11_STB3	1.06062		1.04267	1.07857
2F2_PXP1	1.05968		1.06923	1.05013
4G3_FSH2	1.05298		1.06486	1.0411
2A5_KAR3	1.0526		1.04874	1.05647
GCR1	1.05204		1.03241	1.07167
2D2_SNF1	1.05192		1.0131	1.09074
TPK1_Second_Measurement	1.05134		1.03767	1.06502
3G4_PKP1	1.05008		1.05008
5C11_TMN3	1.05002		1.04712	1.05293
4E10_ARO7	1.04925		1.04925
3A3_MIG1	1.0492		1.03788	1.06052
3G10_IDH2	1.04885		1.15763	0.940066
1G7_SCH9	1.04813		1.01969	1.07656
1H5_EGH1	1.04786		0.959541	1.13618
4G2_TRP1	1.04716			1.04716
5G5_SLC1	1.04684		1.04684
5C4_DRS2	1.04642		1.06649	1.02635
1B10_SPT6	1.04616		1.0001	1.09222
2A8_MSN2	1.0451		1.0968	0.993395
5A11_DNF2	1.04314		1.03622	1.05006
5C6_ENA5	1.04281		1.03927	1.04635
3E3_POP	1.04116		1.04843	1.03388
2C9_TGL3	1.04109		1.04419	1.038
5C2_DNF1	1.03913		1.06667	1.01159
PKP1_Second_Measurement	1.0355		1.07257	0.998426
3E6_POT1	1.03133		1.01609	1.04657
YTA7_Second_Measurement	1.03048		1.03115	1.0298
4G4_RPE1	1.02984		0.999637	1.06003
TPK2_Second_Measurement	1.02783		1.01245	1.0432
2F7_PGI1	1.02691		0.982673	1.07115
5D5_VPS1	1.02671		1.04275	1.01068
3A8_CRH1	1.0252		1.03291	1.01749
3D11_MDH2	1.02475		1.01696	1.03253
1B7_CAT8	1.0247		1.03502	1.01439
5G5_ERG9	1.02359		1.01015	1.03703
4F11_NRG1	1.02148		1.01888	1.02408
RDL2_Second_Measurement	1.0213		1.0213
4B11_DCD1	1.02104		1.01904	1.02304
1D4_ECM32	1.01928		1.01819	1.02037
2C10_LSG1	1.01775		1.00939	1.02611
BGL2_Second_Measurement	1.01733		1.02901	1.00565
1G3_MNL1	1.01522		1.01522
SDS3_Redo	1.01441		1.00147	1.02735
1E7_PFK1	1.01325		1.03968	0.986825
1H2_SFL1	1.01252		0.986571	1.03848
1H4_ACF2	1.01216		0.994147	1.03018
4G9_YOR131C	1.01085		1.01085
4D11_MPD2	1.01075		1.01075
3E2_LSC2	1.00953		1.01466	1.00439
1H11_WT	1.00617		0.830461	1.18187
3G7_PHA2	1.00572		1.00572
4F7_OCA1	1.00559		1.01982	0.991368
1G8_TRL1	1.00512		0.996491	1.01376
1H8_MSS11	1.00244		1.02119	0.98369
MIS1_Second_Measurement	1.00235		0.969297	1.0354
1D2_SAK1	1.00098		0.9832	1.01877
4A2_YMR315W	1.00077		1.03691	0.964641
1G11_ABZ1	1.00047		0.991196	1.00975
4H4_AIM41	1.00046		0.965004	1.03592
POS5_Second_Measurement	1.00026		1.04279	0.957734
1B9_SNF2	0.999932		0.992416	1.00745
DYN1_Second_Measurement	0.999339		1.0208	0.977882
3H4_KSS1	0.997304		0.99864	0.995969
1F3_GPB1	0.996327		0.982892	1.00976
5A7_SPF1	0.994982		0.990272	0.999692
2D10_CMP2	0.993297		0.96986	1.01673
ALD4_Second_Measurement	0.992553		0.804636	1.18047
3G6_URH1	0.992171			0.992171
YBT1_Second_Measurement	0.991998		0.991998
AIM41_Second_Measurement	0.990999		0.962795	1.0192
KIP1_Second_Measurement	0.990195		0.979083	1.00131
1D11_ADE3	0.988533		1.05458	0.92249
4B7_SDS3	0.987623		0.966028	1.00922
5E9_HXT6	0.987313		0.997694	0.976933
1F4_PSY2	0.985649		0.974257	0.997041
1H11_WT	0.984881		0.992995	0.976766
3G8_NGL1	0.983621		0.943559	1.02368
1A9_ACC1	0.983521		1.02087	0.946168
2B6_STE11	0.983398		0.983398
2A6_PPZ2	0.98321		0.963973	1.00245
3H7_RRD2	0.982692		0.954282	1.0111
TPK3_Second_Measurement	0.982268		0.991599	0.972937
1E9_STE20	0.979255		0.98316	0.97535
1C6_RGT1	0.97854		0.953506	1.00357
1E10_PDC2	0.978271		0.978726	0.977815
2D4_EXO5	0.9776		0.981919	0.973281
3D8_EXG1	0.976936		0.982424	0.971447
SNF5_Second_Measurement	0.976278		1.00742	0.945133
2H6_YBR056W	0.976235		0.986346	0.966124
5G7_STE4	0.976039		0.975596	0.976481
4A9_PTP1	0.976016		0.984824	0.967208
1E11_STE5	0.974935		0.965161	0.98471
3D10_ERG12	0.974243		0.96471	0.983776
4D4_PMU1	0.972931		0.975943	0.969919
4E7_WT_	0.970783		0.961956	0.97961
1G10_ROD1	0.97033		0.989169	0.951491
4H8_RDL2	0.966437		1.0213	0.911578
4A10_DET1	0.964666		0.971896	0.957436
2B11_RIM20	0.964017		0.964484	0.963549
1F6_GPB2	0.963909		0.952629	0.975189
4C9_GPM2	0.963854		0.963854
PDA1_Second_Measurement	0.963823		0.994313	0.933333
3B2_GLK1	0.963819		0.917604	1.01003
1A4_GLT1	0.9633		0.97171	0.95489
3C9_PRO2	0.962747		0.953853	0.971642
3G5_SCW10	0.962555		1.00522	0.919891
1E8_PFK2	0.962304		0.982242	0.942365
4E7_WT	0.961956		0.961956
5B2_PDR5	0.961261		0.935649	0.986873
1C7_PYC1	0.961235		0.985724	0.936746
PDI1_Second_Measurement	0.959673		0.969469	0.949876
1F11_DUG2	0.958492		0.943123	0.973861
4A4_CCE1	0.957954		0.954134	0.961775
4B5_PHO23	0.957458		0.945102	0.969813
2C8_WHI3	0.955662		1.0007	0.910623
3D5_MCT1	0.953957		0.963303	0.94461
2A9_NRP1	0.950942		0.955031	0.946854
2G7_HFD1	0.949792		0.948049	0.951536
3E7_PDX1	0.948982		0.944114	0.95385
3E4_GAL83	0.948945		0.96143	0.93646
4B9_CTK2	0.948889		0.947017	0.950762
1F9_TGL4	0.948294		0.996872	0.899715
2B5_FAA3	0.948081		0.954718	0.941444
2G3_YDR061W	0.947736		0.94291	0.952562
3H11_ADH5	0.947152		0.989026	0.905279
5D8_LAS21	0.947054		0.952902	0.941206
2G8_ERT1	0.943769		0.924814	0.962724
2G2_THI6	0.943584		0.951135	0.936033
URA2_Second_Measurement	0.942594		0.978456	0.906733
2C7_STE12	0.942238		1.01236	0.872118
3B4_SER3	0.941732		0.936339	0.947124
1C4_YAT009C	0.941519		0.957856	0.925182
3D7_UBA4	0.939002		0.947732	0.930271
1B11_DNA2	0.938706		0.945307	0.932105
FAA3_Second_Measurement	0.936081		0.787493	1.08467
3D6_PDA1	0.935239		0.929645	0.940833
3H5_IDH1	0.934599		0.877463	0.991735
5A8_NEO1	0.932758		0.914186	0.95133
1E4_REG1	0.932158		0.925306	0.93901
LEU1_Second_Measurement	0.932021		0.935287	0.928756
3H9_GPN2	0.928845		0.883481	0.97421
4F8_YOR283W	0.928433			0.928433
3A6_YLR345W	0.926603		0.904442	0.948763
2H2_PDE2	0.926335		0.930494	0.922177
1F10_LHS1	0.926027		0.927962	0.924091
4C10_SER2	0.925598		0.914608	0.936588
5C8_YOR1	0.924386		0.931608	0.917165
3G11_OGG1	0.924142		0.890181	0.958104
1C8_YTA7	0.923805		0.966288	0.881322
BCY1_Second_Measurement	0.921397		0.938933	0.90386
5E6_Ybr241c	0.920734		0.920734
2B8_PBP1	0.920637		0.931003	0.910271
4F3_FOL2	0.919611		0.942722	0.896499
3E8_POS5	0.918922		0.928262	0.909581
5E2_Dfg5	0.918566		0.918566
1C9_MYO3	0.917943		0.919791	0.916095
3A9_STE7	0.917307		0.924654	0.90996
4C2_PHM8	0.916169		0.919883	0.912454
4A6_UNG1	0.915846		0.904958	0.926735
2H8_CTS2	0.914799		0.913821	0.915776
2C5_TKL2	0.914747		0.904898	0.924596
2H5_GAL3	0.913285		0.915907	0.910663
4D8_BUD23	0.9126		0.904549	0.920651
RPL3	0.911266		0.92557	0.896961
3G3_TAZ1	0.910848		0.910848
3B6_TED1	0.910455		0.927593	0.893317
5E4_PLB3	0.90933		0.90933
3D3_ENO2_Second_Measurement	0.90879		0.89251	0.92507
1F5_FOL1	0.905259		0.912854	0.897664
2H4_SCW1	0.905097		0.896088	0.914107
ENO1_Second Measurement	0.903495		1.03673	0.770256
3H8_GOR1	0.902636		0.890839	0.914433
5E11_EPT1	0.902392		0.910684	0.894099
2F11_UTR1	0.901935		0.905969	0.8979
3E9_PGK1	0.900818		0.856946	0.944689
5A3_YBT1	0.900476		0.890851	0.910101
2A4_GSY1	0.897582		0.894728	0.900437
3A5_ALD4	0.896454		0.85781	0.935098
3A10_CDC19	0.895471		0.915148	0.875794
2C4_SMY1	0.895255		0.858177	0.932332
BUD23_Second_Measurement	0.894048		0.904549	0.883546
3D9_ARG7	0.893805		0.863182	0.924428
4C11_FAD1	0.893769		0.900602	0.886937
4C8_PHO13	0.893355		0.906684	0.880026
4A3_FBA1	0.892452		0.886244	0.89866
1H10_PAB1	0.890176		0.949204	0.831148
1F2_SNF5	0.888362		0.855252	0.921473
1D5_KIP1	0.887943		0.927832	0.848053
5B9_PMC1	0.886921		0.892584	0.881259
3F2_BCY1	0.88348		0.923842	0.843119
2H3_TUB3	0.88305		0.897659	0.86844
5A5_YPK9	0.881949		0.867995	0.895903
5C9_NFT1	0.88164		0.889072	0.874209
3C10_DCW1	0.880514		0.895412	0.865616
2D8_WT	0.879783			0.879783
2G11_SDS23	0.879559		0.881878	0.87724
5G2_ERG6	0.879337		0.879337
2H9_ALD5	0.877549		0.839081	0.916017
5B5_CDC25	0.874392		0.846736	0.902049
1C5_PYC2	0.874162		0.877355	0.87097
2C2_BPL1	0.868881		0.873911	0.86385
5E8_HXT2	0.868235		0.874441	0.862029
5B4_MCD4	0.867898		0.871081	0.864715
3C7_ECM18	0.867564		0.870094	0.865033
5B6_PDR12	0.866581		0.850126	0.883036
5C7_MET10	0.866315		0.870601	0.862028
1E3_RGA1	0.86499		0.872258	0.857721
IDH2_Second_Measurement	0.864418		0.86981	0.859027
3F9_SCW4	0.859265		0.863116	0.855415
1H6_GCN20	0.854939		0.851572	0.858307
3C3_UTH2	0.8532		0.849496	0.856903
3H6_GET3	0.852619		0.898139	0.807099
2B3_TUP1	0.84912		0.882436	0.815805
3H10_FUS3	0.847573			0.847573
2F10_SDS24	0.846934		0.888455	0.805413
2C6_TKL1	0.845098		0.833684	0.856513
2H7_PDI1	0.844446		0.857726	0.831165
1D8_DSE4	0.843885		0.858539	0.829231
2D6_WT	0.841977		0.867461	0.816493
1C10_MYO5	0.840999		0.858563	0.823436
4H11_FPR1	0.839608		0.816944	0.862272
ADE3_Second_Measurement	0.839287		0.808563	0.870011
4G6_TIP1	0.838114		0.838114
4H9_RDL1	0.834589		0.821956	0.847222
2F8_HIS7	0.833568		0.818189	0.848947
2D11_WT	0.832531		0.815122	0.849939
2A2_TGL5	0.832509		0.848414	0.816604
4C5_AIM18	0.832195		0.850927	0.813463
2H10_ALD3	0.831551		0.825146	0.837955
3B8_TUB4	0.82768		0.835288	0.820073
5B3_ADP1	0.827014		0.847005	0.807023
5C10_ENA2	0.820114		0.820552	0.819676
3B9_KGD2	0.815298		0.764854	0.865742
1E2_GPI13	0.814977		0.810105	0.819849
HEM1_Second_Measurement	0.814869		0.812883	0.816855
MET5_Second_Measurement	0.811415		0.784989	0.837841
3E5_TPK1	0.806741		0.806741
SSB1_Second Measurement	0.800658		0.819634	0.781681
4B4_TDH3	0.799696		0.817383	0.782008
1C2_LYS2	0.798326		0.79769	0.798961
4C7_DIG2	0.796285		0.782192	0.810378
2F3_PGM1	0.795622		0.795622
2F4_PDC5	0.790557		0.793438	0.787677
4D10_CAF16	0.788559		0.811918	0.7652
3F4_ARP1	0.785644		0.812534	0.758755
4F9_YNL010W	0.784815		0.784815
5A10_AMS1	0.784229		0.783649	0.784808
5G6_GSP2	0.775858		0.775858
1A6_MYO2_Second_Measurement	0.772157		0.810796	0.733519
1E6_MIS1	0.770671		0.787413	0.753929
1E5_KGD1	0.76559		0.764764	0.766415
1C3_ATG26	0.764741		0.788199	0.741283
5B8_PMR1	0.753459		0.91448	0.592437
HFA1_Second_Measurement	0.743561		0.753766	0.733355
3C8_CEM1	0.742742		0.725148	0.760336
4B6_YGR015	0.742487		0.757349	0.727625
2B9_KIP2	0.741948		0.762999	0.720897
3B10_QRI1	0.736257		0.739088	0.733426
1H3_LEU1	0.736046		0.75648	0.715611
3C6_RDS2	0.735295		0.728593	0.741998
3C2_PUB1	0.735006		0.719765	0.750247
1D9_GAL11	0.730382		0.712619	0.748145
3E10_ERG10	0.724421		0.734179	0.714664
4B10_MPD1	0.723487		0.726473	0.720501
2D6_ARB1	0.706898		0.668739	0.745057
2G6_HEM1	0.706158		0.68331	0.729006
2A11_TRP5	0.705986		0.693592	0.718379
3B11_SIM1	0.699043		0.709292	0.688794
5A2_URM1	0.696819		0.69859	0.695048
3F3_OLA1	0.690496		0.725329	0.655663
1G9_ADE5,7	0.684655		0.692908	0.676403
3C4_RXT2	0.679859		0.670528	0.68919
5A4_DNF3	0.666967		0.659807	0.674128
4A7_IMO32	0.663102		0.637344	0.68886
4H7_GIS2	0.66092		0.66092
4B2_LSC1	0.640054		0.640054
4E6_HIS6	0.631139		0.631139
4E3_GPP1	0.626834		0.626834
3D3_ENO2	0.615256		0.517194	0.713317
1G6_ACO2	0.602622		0.620035	0.585208
1G5_HIS4	0.600564		0.678805	0.522322
4C4_ILV6	0.600505		0.600505
ACS2_Second_Measurement	0.596609		0.593149	0.600069
2B7_FAA4	0.594		0.548092	0.639908
3H3_PDB1	0.589963		0.589963
3B7_PHO12	0.566342		0.564727	0.567956
4A8_TDH2	0.538453		0.580944	0.495962
ACO2_Second_Measurement	0.512601		0.446505	0.578697
2C3_ACS2	0.490382		0.476967	0.503798
4E8_TPI1	0.489075		0.489075
1F8_ARG5,6	0.362386		0.358524	0.366248
2D3_ELM1	0.239858		0.232481	0.247234

## Sheet: Raw GFP Intensity Per Cell
Raw Data Collected using ImageJ to measure GFP intensity per cell and area. Yellow highlighted cells are hits that had above a 1.3 fold or below 0.7 fold change average between the two reps.
Each row contains the average per cell measurements of all cells in an image of the WT and eaf1D background for each protein from two different Fields of View.
Some proteins were reconfirmed so may be found in the screen twice. Second_Measurement label was used for reporting these.
Gene Label	Raw Data Field 1										Raw Data Field 2										Average Mean_eaf1D/Mean_WT of rep 1 and 2
Gene	Area_WT_rep1	Mean_WT_rep1	IntDen_WT_rep1	RawIntDen_WT_rep1	Area_eaf1D_rep1	Mean_eaf1D_rep1	IntDen_eaf1D_rep1	IntDen_eaf1D_rep1	Mean_eaf1D/Mean_WT_rep1		Area_WT_rep2	Mean_WT_rep2	IntDen_WT_rep2	RawIntDen_WT_rep2	Area_eaf1D_rep2	Mean_eaf1D_rep2	IntDen_eaf1D_rep2	IntDen_eaf1D_rep2	Mean_eaf1D/Mean_WT_rep2		Average Mean_eaf1D/Mean_WT of rep 1 and 2
DUR12_Second_Measurement	0.0618387	1341.77	82.5041	760357	0.08422	5454.62	476.28	4.3894e+06	4.06524		0.0639405	1396.92	89.774	827357	0.0815156	4852.76	409.2	3.77119e+06	3.47391		3.76958
3C11_ENO1	0.0639924	3250.17	210.866	1.94334e+06	0.0843937	8862.29	758.848	6.99354e+06	2.72672		0.0591664	2891.77	170.065	1.56732e+06	0.0873198	8655.4	789.207	7.27333e+06	2.99312		2.85992
2D5_SSB1	0.0583622	1778.38	102.693	946417	0.0771767	3880.94	301.868	2.78201e+06	2.18229		0.062379	1751.7	110.798	1.02111e+06	0.0753958	3903.32	295.543	2.72373e+06	2.2283		2.20529
1A8_DYN1	0.0600618	1956.03	118.006	1.08755e+06	0.0671018	3224.28	198.116	1.82583e+06	1.64838		0.0590398	1961.76	117.142	1.07958e+06	0.0609746	4754.87	250.121	2.30512e+06	2.42378		2.03608
3F11_NTG2	0.0600685	2047.23	122.821	1.13192e+06	0.081329	3741.35	312.915	2.88382e+06	1.82752		0.0578282	2057.19	118.31	1.09035e+06	0.0768768	3959.59	303.341	2.79559e+06	1.92475		1.87614
1B8_DUR1,2	0.0666653	1840.26	122.988	1.13346e+06	0.0732309	3240.76	236.846	2.18278e+06	1.76104		0.0672603	1848.64	124.59	1.14822e+06	0.0692728	3501.22	240.024	2.21206e+06	1.89394		1.82749
GSY2_Second_Measurement	0.0661488	1887.68	125.628	1.15779e+06	0.0702066	2934.33	214.849	1.98005e+06	1.55446		0.0602435	1843.4	110.972	1.02271e+06	0.0919096	3110.97	292.052	2.69155e+06	1.68762		1.62104
3D2_PKP2	0.058406	1432.08	83.6065	770518	0.0833911	2366.49	194.856	1.79579e+06	1.65248		0.0605493	1509.22	91.8858	846820	0.0933159	2335.94	217.234	2.00203e+06	1.54778		1.60013
1A10_HFA1	0.0553904	1946.33	108.004	995360	0.04616	2304.18	103.496	953823	1.18386		0.0668468	1980.78	132.69	1.22287e+06	0.0559391	3728.51	175.881	1.62092e+06	1.88234		1.5331
1A5_MYO1	0.0625066	2114.64	130.718	1.2047e+06	0.0818238	2596.26	211.404	1.9483e+06	1.22775		0.0621805	2039.38	127.579	1.17577e+06	0.0864217	3686.56	327.422	3.01752e+06	1.80769		1.51772
GSY1_Second_Measurement	0.0679638	1586.25	107.897	994380	0.0835411	2328.91	196.971	1.81529e+06	1.46819		0.0649561	1621.86	105.156	969120	0.0854818	2358.78	207.14	1.909e+06	1.45437		1.46128
2A10_ACS1	0.0664843	1422.75	94.1709	867879	0.0892595	2051.58	182.47	1.68164e+06	1.44198												1.44198
MCT1_Second_Measurement	0.0661129	2398.61	159.52	1.47013e+06	0.0766636	3410.1	262.301	2.41737e+06	1.4217		0.063108	2418.58	153.079	1.41078e+06	0.0856755	3522.06	302.774	2.79036e+06	1.45625		1.43898
1B4_URA2	0.0600487	2698.74	162.473	1.49735e+06	0.0799511	4166.59	290.666	2.67878e+06	1.5439		0.0636109	2702.07	172.774	1.59228e+06	0.0932278	3485.7	312.805	2.88281e+06	1.29001		1.41696
GDB1_Second_Measurement	0.0674735	2117.78	142.828	1.3163e+06	0.081436	2982.69	160.112	1.47559e+06	1.40841												1.40841
YDR061W_Second_Measurement	0.0631126	1678.95	105.148	969048	0.0773506	2265.13	175.477	1.6172e+06	1.34913		0.0644651	1600.07	103.497	953832	0.0745567	2310.59	172.781	1.59235e+06	1.44406		1.3966
ACS1_Second_Measurement	0.0658382	2172.64	142.776	1.31582e+06	0.0829266	2871.17	237.401	2.18789e+06	1.32151		0.0659969	2176.89	143.094	1.31876e+06	0.0920419	2956.76	274.489	2.52969e+06	1.35825		1.33988
4H5_YER134C	0.0601552	1776.83	106.587	982308	0.0579129	2310.85	134.247	1.23722e+06	1.30055		0.059445	1806.96	107.606	991696	0.0570439	2326.98	132.474	1.22088e+06	1.28779		1.29417
4G10_PNC1	0.0604824	3015.32	183.132	1.68775e+06	0.0813229	3099.14	254.815	2.34838e+06	1.0278		0.0643042	2915.35	186.42	1.71805e+06	0.0790465	4533.36	360.444	3.32185e+06	1.555		1.2914
5G3_RAS2	0.0551949	2283	125.95	1.16076e+06							0.056986	2363.3	135.363	1.24751e+06	0.0571775	3043.26	174.412	1.60738e+06	1.28772		1.28772
1A11_NTE1	0.0618304	1916.36	118.789	1.09476e+06	0.0856284	2281.71	197.491	1.82008e+06	1.19065		0.0640517	1993.8	128.472	1.184e+06	0.04221	2745.8	115.898	1068117	1.37717		1.28391
4A11_SPT3	0.0596138	1717.16	103.123	950379	0.0625185	2177.43	138.02	1.27199e+06	1.26804		0.0612381	1704.76	104.942	967146	0.0653815	2120.36	134.643	1.24087e+06	1.24378		1.25591
5D2_MDL1	0.0621398	1833.7	112.89	1.04039e+06	0.0644681	2313.48	149.346	1.37637e+06	1.26164		0.0596344	1815.91	107.385	989661	0.0616621	2248.27	139.335	1.28411e+06	1.2381		1.24987
3E11_MTG1	0.0587519	1514.37	89.0599	820776	0.0850406	1986.38	170.013	1.56684e+06	1.31169		0.0627744	1618.07	101.362	934150	0.0769707	1868.18	144.36	1.33042e+06	1.15457		1.23313
4F10_SNF8	0.0594321	1690.47	100.275	924132	0.0766238	2105.6	161.501	1.48839e+06	1.24557		0.0624597	1736.35	108.782	1.00253e+06	0.0788979	2106.78	164.809	1.51888e+06	1.21334		1.22946
3F6_MIG3	0.066576	1645.68	109.226	1.00663e+06	0.0832303	2021.24	167	1.53907e+06	1.22821		0.0588021	1612.22	94.3366	869406	0.0827114	1979.02	163.647	1.50817e+06	1.22751		1.22786
1A5_MYO1_Second_Measurement	0.0625066	2114.64	130.718	1.2047e+06	0.0818238	2596.26	211.404	1.9483e+06	1.22775		0.0621805	2039.38	127.579	1.17577e+06							1.22775
2G4_YFR006W	0.0648174	1635.6	105.655	973715	0.0830267	2044.04	169.079	1.55823e+06	1.24972		0.0641086	1675.83	107.698	992549	0.0673596	2012.69	134.17	1.23651e+06	1.20101		1.22536
ELM1_Second_Measurement	0.0606206	2031.71	123.184	1.13527e+06	0.0768667	2914.61	222.91	2.05434e+06	1.43456		0.0596918	2091.66	125.265	1.15444e+06	0.0678752	2119.17	143.457	1.3221e+06	1.01315		1.22385
1A7_MET5	0.0676781	2134.72	145.265	1.33877e+06	0.03863	2412.49	90.4866	833925	1.13012		0.0661597	2069.46	135.624	1.24991e+06	0.0759089	2705.91	194.095	1.78878e+06	1.30754		1.21883
4D9_TRM9	0.0615109	1731.47	106.49	981415	0.0781857	2087.42	160.998	1.48375e+06	1.20558		0.0603497	1681.41	101.891	939029	0.0732382	2068.37	151.438	1.39566e+06	1.23013		1.21786
STE6_Second_Measurement	0.0613307	1885.83	114.241	1.05285e+06	0.0913056	2248.2	205.607	1.89487e+06	1.19215		0.0627732	1765.2	110.911	1.02216e+06	0.0798643	2189.94	174.979	1.61261e+06	1.24061		1.21638
GAL11_Second_Measurement	0.0640315	1646.12	106.63	982704	0.0873212	2077.01	182.699	1.68376e+06	1.26176		0.0649242	1693.31	111.292	1.02566e+06	0.0846266	1982.5	168.033	1.54859e+06	1.17078		1.21627
5G9_TPK2	0.0603675	1912.26	114.835	1.05832e+06	0.0575749	2329.26	134.046	1.23537e+06	1.21807		0.0576959	1931.85	111.236	1.02515e+06	0.0589009	2330.27	137.192	1.26436e+06	1.20624		1.21215
4H10_SDH7	0.0577258	1792.71	102.082	940787	0.0903062	2326.75	209.798	1.9335e+06	1.2979		0.0603858	2013.98	120.869	1.11393e+06	0.0812713	2264.38	179.125	1.65081e+06	1.12433		1.21111
5G4_RAS1	0.0587975	1934.17	114.439	1.05467e+06	0.0601398	2323.36	139.466	1.28532e+06	1.20122												1.20122
2D11_ADE16	0.0572638	1921.15	110.172	1.01534e+06	0.0814276	2276.46	186.782	1.72138e+06	1.18495		0.0611399	1921.16	117.849	1.0861e+06	0.0708616	2337.9	165.462	1.5249e+06	1.21692		1.20093
5B10_IRE1	0.067142	1742.06	116.519	1.07384e+06	0.0608863	2037.88	124.169	1.14434e+06	1.16982		0.0623351	1660.77	103.44	953299	0.061719	2028.54	125.657	1.15806e+06	1.22145		1.19563
3F5_HIS5	0.0625419	1812.72	112.783	1.0394e+06	0.0814888	2096.73	169.7	1.56396e+06	1.15668		0.0643615	1741.16	112.839	1.03992e+06	0.0806039	2146.73	173.721	1.60102e+06	1.23293		1.1948
2B10_LYS4	0.06404	1581.76	102.152	941437	0.0797469	1907.15	152.488	1.40533e+06	1.20571		0.0621578	1629.54	101.867	938807	0.081409	1929.03	156.3	1.44046e+06	1.18379		1.19475
4D7_GPM3	0.0603099	1723.59	104.256	960824	0.0716837	2071.04	147.337	1.35786e+06	1.20159		0.0618678	1799.27	111.525	1.02782e+06	0.0667145	2105.34	139.99	1.29015e+06	1.17011		1.18585
4C3_DYN3	0.0558412	1477.91	81.7766	753653	0.0916521	1664.02	155.369	1.43189e+06	1.12593		0.0632938	1423.95	90.4249	833356	0.0857149	1765.13	147.498	1.35934e+06	1.2396		1.18276
FUS3_Second_Measurement	0.066234	1873.29	125.442	1.15608e+06	0.0784353	2171.83	168.791	1.55558e+06	1.15937		0.0599929	1821.77	110.153	1.01517e+06	0.0815818	2182.18	177.933	1.63983e+06	1.19783		1.1786
5B7_STE6	0.0684638	2023.94	139.767	1.28809e+06	0.0621397	2408.15	149.753	1.38012e+06	1.18984		0.0591521	2009.05	119.761	1.10372e+06	0.063893	2339.69	149.35	1.37641e+06	1.16458		1.17721
KGD2_Second_Measurement	0.0578398	2250.42	130.162	1.19957e+06	0.0837958	2637.1	223.484	2.05963e+06	1.17183		0.060913	2329.78	142.484	1.31313e+06	0.0790582	2724.59	216.859	1.99858e+06	1.16946		1.17064
4B3_YNL217W	0.0614217	2177.62	133.831	1.23339e+06	0.06854	2637.51	176.259	1.6244e+06	1.21119		0.0619942	2148.6	132.831	1.22417e+06	0.0706891	2421.85	167.81	1.54654e+06	1.12718		1.16918
3D4_FBP26	0.0583527	1702.88	98.5877	908584	0.0766293	2005.14	153.15	1.41143e+06	1.1775		0.0586058	1708.45	100.041	921981	0.0746907	1981.16	147.334	1.35783e+06	1.15962		1.16856
5E10_GPA2	0.0547598	2089.54	114.639	1.05652e+06	0.0556154	2443.57	136.851	1.26122e+06	1.16943		0.0554796	2118.39	117.411	1.08206e+06	0.0554553	2465.43	136.224	1.25544e+06	1.16382		1.16662
LSC1_Second_Measurement	0.0627089	2135.55	134.752	1.24188e+06	0.0788628	2388.62	184.961	1.7046e+06	1.11851		0.0645952	2053.55	133.282	1.22833e+06	0.0804147	2493.96	200.203	1.84507e+06	1.21446		1.16648
2G5_HOM3	0.0649649	3187.32	207.182	1.90939e+06	0.0810554	3650.52	295.62	2.72444e+06	1.14532		0.0600248	3195.28	192.665	1.7756e+06	0.07287	3759.64	271.348	2.50075e+06	1.17662		1.16097
2C11_PRM15	0.0639105	1708.31	110.498	1.01835e+06	0.0851687	1979.43	168.106	1.54927e+06	1.15871												1.15871
1H9_NTH1	0.0633054	2134.96	134.463	1.23921e+06	0.0692495	2457.74	169.498	1.5621e+06	1.15119		0.0580798	2162.83	124.616	1.14846e+06	0.0755621	2510.76	186.477	1.71857e+06	1.16087		1.15603
RAS2_Second_Measurement	0.0602731	2637.79	158.811	1.4636e+06	0.0584757	3041.63	177.762	1.63825e+06	1.1531												1.1531
5G11_CST26	0.0614047	1938.45	119.416	1.10054e+06	0.0595323	2200.34	131.285	1.20992e+06	1.13511		0.0647448	1972.65	127.292	1.17312e+06	0.0559848	2307.5	128.74	1.18647e+06	1.16975		1.15243
1G4_KIP3	0.0607131	1734.24	105.401	971380	0.0827941	1996.83	164.49	1.51594e+06	1.15141												1.15141
1A6_MYO2	0.0557468	2411.96	134.157	1.23639e+06							0.057134	2384.29	135.782	1.25136e+06	0.0743714	2725.1	194.61	1.79353e+06	1.14294		1.14294
4D3_CTK3	0.0625441	1782.94	110.741	1.02059e+06	0.079365	1994.49	159.454	1.46953e+06	1.11865		0.0596627	1769.38	105.694	974072	0.0809331	2064.44	166.856	1.53774e+06	1.16676		1.14271
5G10_TPK3	0.0565011	2034.85	114.8	1.05799e+06	0.0565766	2339.07	131.988	1.2164e+06	1.14951		0.0564784	2047.02	115.481	1.06428e+06	0.0568869	2289.52	130.545	1.20311e+06	1.11846		1.13399
4B8_BGL2	0.0587156	2139.4	125.973	1.16097e+06	0.0797073	2391.01	186.108	1.71517e+06	1.11761		0.0633511	2138.98	135.411	1.24795e+06	0.0769248	2458.82	182.451	1.68147e+06	1.14953		1.13357
4E11_GPP2	0.0666036	2061.93	138.364	1.27517e+06	0.0828695	2210.7	181.02	1.66828e+06	1.07215		0.0655746	2008.77	133.223	1.22778e+06	0.0862291	2392.65	206.734	1.90526e+06	1.1911		1.13163
4C6_AIM46	0.058795	1553.79	90.542	834435	0.0765796	1747.53	132.572	1.22178e+06	1.12469		0.0616856	1535.06	94.6817	872587	0.0735602	1742.14	127.684	1.17674e+06	1.1349		1.1298
4F4_FSH1	0.0630112	2099.54	133.021	1.22592e+06	0.0768621	2365.02	180.857	1.66678e+06	1.12644		0.062672	2095.96	130.892	1.2063e+06							1.12644
5A9_ENA1	0.0630378	1971.52	124.198	1.14461e+06	0.0592534	2211.29	130.559	1.20323e+06	1.12162												1.12162
1B3_FAS1	0.0598921	7194.28	438.58	4.04195e+06	0.08701	8481.24	757.233	6.97866e+06	1.17889		0.060185	7147.31	429.377	3.95714e+06	0.0846977	7598.99	673.464	6.20664e+06	1.0632		1.12104
1B5_ARO1	0.0614753	2817.58	173.962	1.60324e+06	0.0840089	3904.88	295.068	2.71935e+06	1.3859		0.0606742	2686.44	163.365	1.50557e+06	0.127798	2264.84	286.813	2.64326e+06	0.843065		1.11448
5B11_CCC2	0.0603382	1942.24	117.97	1.08721e+06	0.0622356	2138.64	133.754	1.23267e+06	1.10112		0.0601767	1891.38	113.798	1.04876e+06	0.0630523	2124.94	134.458	1.23916e+06	1.12349		1.1123
2H11_ZWF1	0.0622733	2725.13	170.19	1.56847e+06	0.0809446	2972.4	244.91	2.25709e+06	1.09074		0.0608328	2752.4	167.149	1.54044e+06	0.081282	3118.59	255.824	2.35768e+06	1.13304		1.11189
5C5_BPT1	0.0668704	2021.41	134.801	1.24233e+06	0.0572952	2250.43	128.731	1.18638e+06	1.1133		0.0647225	2064.34	133.784	1.23295e+06	0.0597098	2282.12	136.797	1.26072e+06	1.1055		1.1094
5D4_DMN1	0.0619131	2038.39	126.888	1.1694e+06	0.0644681	2313.48	149.346	1.37637e+06	1.13495		0.0599683	2081.07	125.755	1.15896e+06	0.0616621	2248.27	139.335	1.28411e+06	1.08035		1.10765
ARG5,6_Second_Measurement	0.0599642	1716.93	102.237	942217	0.0819811	1823.28	150.716	1.389e+06	1.06194		0.0569079	1630.05	93.5122	861808	0.0809415	1871.52	153.055	1.41056e+06	1.14814		1.10504
MSN2_Second_Measurement	0.0675046	1916.58	129.038	1.18921e+06	0.0974189	2113.39	205.104	1.89024e+06	1.10269		0.0590217	1954.48	115.749	1.06674e+06	0.0877479	2163.34	188.638	1.73849e+06	1.10686		1.10477
4F6_DAS2	0.0642307	1916.15	122.411	1.12814e+06							0.0611467	1915.68	116.946	1.07778e+06	0.0749954	2104.82	157.843	1.45468e+06	1.09873		1.09873
ENA2_Second_Measurement	0.0622889	2331.25	145.466	1.34061e+06	0.0572318	2462.55	140.48	1.29466e+06	1.05632		0.062876	2283.85	142.865	1.31664e+06	0.0612409	2569.9	156.833	1.44537e+06	1.12525		1.09078
5D11_FZO1	0.0596226	2030.76	120.957	1.11474e+06	0.0610353	2170.59	133.073	1.2264e+06	1.06886		0.0665138	1997.07	133.323	1.22871e+06	0.0615446	2216.7	136.46	1.25762e+06	1.10997		1.08941
5C3_SNQ2	0.0563724	2539.66	144.602	1.33265e+06	0.060066	2750.51	168.483	1.55274e+06	1.08302		0.0581158	2570.48	151.901	1.39992e+06	0.0602683	2816.68	172.843	1.59293e+06	1.09578		1.0894
NDE1_Second_Measurement	0.064168	2615.35	166.44	1.53391e+06	0.0807568	2787.32	226.828	2.09045e+06	1.06575		0.0622157	2593.69	160.792	1.48185e+06	0.0814119	2871.5	240.936	2.22047e+06	1.10711		1.08643
5G8_YMD8	0.0612016	2402.75	146.593	1.351e+06	0.0582769	2557.66	149.664	1.3793e+06	1.06447		0.0611168	2391.4	146.44	1.34959e+06	0.0574918	2636.16	152.083	1.4016e+06	1.10235		1.08341
5D9_EMP70	0.0660354	2743.51	181.533	1.67301e+06	0.0612578	3065.28	187.32	1.72634e+06	1.11728		0.0707637	2906.42	206.971	1.90744e+06	0.0608715	3047.41	185.721	1.7116e+06	1.04851		1.0829
4E5_FMP41	0.0616791	2088.01	128.367	1.18303e+06	0.0784598	2161.14	168.193	1.55007e+06	1.03502		0.0613814	2152.32	131.92	1.21578e+06	0.0594768	2426.78	143.655	1.32392e+06	1.12752		1.08127
4G5_OCA6	0.0623032	2054.21	127.73	1.17716e+06	0.05129	2172.49	111.554	1.02808e+06	1.05758		0.0545893	1978.42	107.234	988268	0.0502215	2177.37	108.609	1.00094e+06	1.10056		1.07907
5G4_PSR1	0.0589058	2056.49	121.585	1.12053e+06	0.0600491	2217.9	133.813	1.23322e+06	1.07849		0.0614932	2081.95	128.916	1.18809e+06							1.07849
3A7_URK1	0.0601925	1831.84	110.663	1.01987e+06	0.0796537	2036.19	161.494	1.48833e+06	1.11155		0.0632741	1866.43	118.046	1.08792e+06	0.0722484	1948.44	141.104	1.30041e+06	1.04394		1.07775
KGD1_Second_Measurement	0.0648983	3055.13	201.659	1.85849e+06	0.0783152	3304.98	260.387	2.39972e+06	1.08178		0.0618671	3066.93	190.608	1.75665e+06	0.0801011	3290.28	265.237	2.44442e+06	1.07283		1.0773
EPT1_Second_Measurement	0.0650621	2190.53	144.281	1.3297e+06	0.0773412	2184.52	167.358	1.54237e+06	0.997255		0.092754	1904.84	171.408	1.5797e+06	0.0801697	2190.1	174.794	1.6109e+06	1.14976		1.07351
NRG1_Second_Measurement	0.0625651	3167.12	197.702	1.82202e+06	0.0886912	3464.43	309.965	2.85664e+06	1.09387		0.0644532	3310	213.343	1.96617e+06	0.0919277	3484.26	320.162	2.95062e+06	1.05264		1.07326
2A7_GSY2	0.0625483	2126.47	133.202	1.22759e+06	0.0789062	2035.37	163.358	1.50551e+06	0.957157		0.0595893	2150.34	128.349	1.18287e+06	0.0717904	2557.18	191.071	1.76091e+06	1.1892		1.07318
4D2_DPH5	0.0577912	2093.85	120.729	1.11264e+06	0.0688933	2235.53	151.885	1.39977e+06	1.06767		0.0615853	2095.93	129.707	1.19538e+06	0.0779765	2255.02	174.931	1.61217e+06	1.0759		1.07178
4G7_PTH2	0.0613575	2024.89	123.711	1.14012e+06							0.0620397	2007.42	124.326	1.14579e+06	0.0882733	2149.84	187.77	1.73048e+06	1.07094		1.07094
1B2_FAS2	0.0612461	5588.59	344.823	3.17788e+06	0.0822033	6489.25	528.212	4.868e+06	1.16116		0.0618568	5729.42	355.695	3.27808e+06	0.0922567	5610	532.968	4.91183e+06	0.979157		1.07016
4H2_SAP30	0.0594063	2096.26	123.848	1.14138e+06	0.0804588	2292.87	185.278	1.70752e+06	1.09379		0.0589496	2183.79	128.512	1.18436e+06	0.0813151	2282.53	186.077	1.71488e+06	1.04522		1.0695
4G8_NCE103	0.0638105	2035.8	130.842	1.20584e+06	0.0757693	2176.81	163.743	1.50906e+06	1.06927		0.0609731	1966.34	120.028	1.10618e+06							1.06927
3H2_ABZ2	0.0582876	2095.1	123.082	1.13433e+06	0.07195	2373.2	157.215	1.44889e+06	1.13274		0.0598999	1981.22	118.635	1.09334e+06	0.0767603	1991.67	152.913	1.40925e+06	1.00527		1.069
5G7_FPR2	0.0659038	1976.98	130.285	1.2007e+06	0.058703	2108.56	124.008	1.14286e+06	1.06655												1.06655
FBP26_Second_Measurement	0.0657176	3069.81	201.869	1.86043e+06	0.0638128	3268.93	208.441	1.92099e+06	1.06486												1.06486
4H6_DYN2	0.0616651	2048.7	126.73	1.16794e+06	0.0660687	2187.61	145.835	1.34401e+06	1.0678		0.0622839	2096.63	130.566	1.2033e+06	0.0728721	2217.82	161.027	1.48402e+06	1.0578		1.0628
3A11_STB3	0.0560175	1935.29	109.2	1.00639e+06	0.0792622	2017.86	160.493	1.4791e+06	1.04267		0.0634204	1909.4	120.831	1.11357e+06	0.0818721	2059.42	168.375	1.55174e+06	1.07857		1.06062
2F2_PXP1_WT_20160809T111253	0.081055	1765.26	140.862	1.29818e+06	0.0834823	1887.47	155.875	1.43654e+06	1.06923		0.0584524	1824.06	105.591	973125	0.0728075	1915.51	139.033	1.28133e+06	1.05013		1.05968
4G3_FSH2	0.0633266	2041.15	128.767	1.18672e+06	0.0632998	2173.54	137.104	1.26355e+06	1.06486		0.0638873	2150.76	136.887	1.26155e+06	0.0745553	2239.15	166.12	1.53096e+06	1.0411		1.05298
2A5_KAR3	0.0637869	2064.61	131.898	1.21557e+06	0.083583	2165.23	181.008	1.66817e+06	1.04874		0.0668924	1999.08	134.529	1.23982e+06	0.0805392	2111.96	171.662	1.58203e+06	1.05647		1.0526
GCR1	0.0640662	3154.55	201.562	1.8576e+06	0.0744938	3256.78	242.581	2.23562e+06	1.03241		0.0609285	3083.49	188.272	1.73511e+06	0.0723923	3304.48	239.514	2.20736e+06	1.07167		1.05204
2D2_SNF1	0.0573016	2053.52	117.193	1.08005e+06	0.0766812	2080.43	161.063	1.48435e+06	1.0131		0.0594219	2006.11	119.05	1.09717e+06	0.0828269	2188.15	179.211	1.65161e+06	1.09074		1.05192
TPK1_Second_Measurement	0.0642772	1946.18	124.935	1.1514e+06	0.0856731	2019.49	173.397	1.59803e+06	1.03767		0.0608297	1937.28	117.748	1.08517e+06	0.0767289	2063.24	159.416	1.46918e+06	1.06502		1.05134
3G4_PKP1	0.0620745	2069.11	128.303	1.18244e+06	0.073791	2172.74	160.461	1.47881e+06	1.05008		0.0589053	2133.82	125.239	1.1542e+06							1.05008
5C11_TMN3	0.0600612	2110.84	126.898	1.1695e+06	0.0609347	2210.3	134.828	1.24258e+06	1.04712		0.0639456	2096.33	133.931	1.23431e+06	0.0641965	2207.29	141.765	1.3065e+06	1.05293		1.05002
4E10_ARO7	0.061868	2076.56	128.471	1.18399e+06	0.0921067	2178.82	201.541	1.8574e+06	1.04925		0.0614355	2081.81	126.98	1.17024e+06							1.04925
3A3_MIG1	0.0788019	1796.09	141.322	1.30243e+06	0.0542567	1864.13	102.351	943264	1.03788		0.0764543	1863.45	141.723	1.30612e+06	0.0713393	1976.23	139.272	1.28353e+06	1.06052		1.0492
3G10_IDH2	0.0597	4051.61	240.433	2.21583e+06	0.0828852	4690.25	398.643	3.67389e+06	1.15763		0.0629934	5057.62	330.093	3.04214e+06	0.0797224	4754.5	385.411	3.55195e+06	0.940066		1.04885
1G7_SCH9	0.0587818	2067.15	122.172	1.12593e+06	0.0980687	2107.86	205.781	1.89648e+06	1.01969		0.0598749	2067.46	124.829	1.15042e+06	0.083565	2225.74	186.767	1.72124e+06	1.07656		1.04813
1H5_EGH1	0.0752617	1685.66	126.457	1.16543e+06	0.0863048	1617.46	140.742	1.29708e+06	0.959541		0.0615681	1726.81	105.614	973335	0.0819578	1961.96	145.367	1.33971e+06	1.13618		1.04786
4G2_TRP1	0.070418	2027.44	142.416	1.3125e+06							0.0602011	2072.59	124.982	1.15183e+06	0.0620804	2170.34	134.77	1.24204e+06	1.04716		1.04716
5G5_SLC1	0.0621254	2981.25	188.216	1.7346e+06	0.0583518	3120.89	182.708	1.68383e+06	1.04684												1.04684
5C4_DRS2	0.0720538	2299.54	165.936	1.52927e+06	0.0601178	2452.44	146.908	1.3539e+06	1.06649		0.0721711	2400.23	172.144	1.58648e+06	0.0657644	2463.49	161.642	1.48969e+06	1.02635		1.04642
1B10_SPT6	0.0601004	2865.34	171.139	1.57722e+06	0.0583589	2865.62	165.831	1.5283e+06	1.0001		0.0672035	2758.42	187.076	1.7241e+06	0.077326	3012.79	224.465	2.06867e+06	1.09222		1.04616
2A8_MSN2	0.0737122	1908.75	133.444	1.22982e+06	0.0810441	2093.51	169.737	1.5643e+06	1.0968		0.0603781	2078.02	125.692	1.15838e+06	0.0866499	2064.29	179.731	1.6564e+06	0.993395		1.0451
5A11_DNF2	0.06046	2074.08	124.732	1.14953e+06	0.0632039	2149.2	134.801	1.24233e+06	1.03622		0.0588814	2075.97	122.118	1.12544e+06	0.0590641	2179.89	127.72	1.17707e+06	1.05006		1.04314
5C6_ENA5	0.0602517	2003.85	120.734	1.11269e+06	0.0583784	2082.54	121.509	1.11982e+06	1.03927		0.05919	1988.51	117.95	1.08703e+06	0.0570447	2080.67	119.151	1.0981e+06	1.04635		1.04281
3E3_POP	0.0651678	1974.42	127.895	1.17868e+06	0.071778	2070.05	149.615	1.37885e+06	1.04843		0.0675194	2022.6	137.204	1.26447e+06	0.0677691	2091.13	143.522	1.3227e+06	1.03388		1.04116
2C9_TGL3	0.0615409	1989.88	122.671	1.13053e+06	0.0822031	2077.81	172.598	1.59066e+06	1.04419		0.0622591	1977.45	125.576	1.15731e+06	0.0763549	2052.6	157.654	1.45294e+06	1.038		1.04109
5C2_DNF1	0.0587675	2069.52	120.931	1.1145e+06	0.0605034	2207.51	133.3	1.22849e+06	1.06667		0.0609712	2147.09	130.19	1.19983e+06	0.0567994	2171.98	123.365	1.13693e+06	1.01159		1.03913
PKP1_Second_Measurement	0.0594452	3194.34	189.115	1.74288e+06	0.0730161	3426.14	248.327	2.28858e+06	1.07257		0.0633351	3321.05	210.182	1.93703e+06	0.0699205	3315.83	230.043	2.12008e+06	0.998426		1.0355
3E6_POT1	0.053301	1987.02	105.763	974716	0.0882777	2018.99	179.133	1.65089e+06	1.01609		0.0642222	1969.96	127.136	1.17169e+06	0.0668445	2061.7	137.056	1.26311e+06	1.04657		1.03133
YTA7_Second_Measurement	0.057691	2283.64	133.707	1.23224e+06	0.138201	2354.79	230.157	2.12112e+06	1.03115		0.06032	2318.54	139.815	1.28854e+06	0.0978137	2387.63	233.364	2.15068e+06	1.0298		1.03048
4G4_RPE1	0.0631639	2088.49	132.631	1.22233e+06	0.0730329	2087.74	153.544	1.41506e+06	0.999637		0.0643204	2018.3	130.228	1.20018e+06	0.0802871	2139.47	171.774	1.58307e+06	1.06003		1.02984
TPK2_Second_Measurement	0.0649534	2006.85	130.51	1.20278e+06	0.0579823	2031.84	118.267	1.08995e+06	1.01245		0.0652102	1983.33	129.586	1.19426e+06	0.0614965	2069.02	127.09	1.17126e+06	1.0432		1.02783
2F7_PGI1_WT_20160809T130810	0.0589142	13278.1	795.894	7.33496e+06	0.0757259	13048.1	1038.7	9.57266e+06	0.982673		0.0556471	13129.2	754.357	6.95215e+06	0.0738124	14063.4	1040.32	9.58763e+06	1.07115		1.02691
5D5_VPS1	0.0657543	2926.5	191.124	1.7614e+06	0.0586671	3051.59	177.979	1.64025e+06	1.04275		0.0623047	2991.01	186.621	1.7199e+06	0.0601008	3022.97	181.022	1.6683e+06	1.01068		1.02671
3A8_CRH1	0.0643853	1988.34	128.643	1.18557e+06	0.0845725	2053.78	173.981	1.60341e+06	1.03291		0.0596804	1995.57	118.775	1.09463e+06	0.084234	2030.47	173.594	1.59984e+06	1.01749		1.0252
3D11_MDH2	0.0588184	2183.04	127.218	1.17244e+06	0.0871586	2220.07	193.632	1.78452e+06	1.01696		0.0595328	2218.85	132.462	1.22077e+06	0.0895906	2291.03	206.071	1.89915e+06	1.03253		1.02475
1B7_CAT8	0.0656379	1844.06	120.849	1.11375e+06	0.0713715	1908.63	136.713	1.25995e+06	1.03502		0.0600264	1882.55	113.069	1.04204e+06	0.0645497	1909.64	123.608	1.13917e+06	1.01439		1.0247
5G5_ERG9	0.0633842	2096.32	133.385	1.22927e+06	0.0583361	2117.59	123.355	1.13684e+06	1.01015		0.0595471	2073.61	123.272	1.13607e+06	0.0608634	2150.39	131.083	1.20806e+06	1.03703		1.02359
4F11_NRG1	0.0615183	2016.83	123.768	1.14064e+06	0.081673	2054.91	168.549	1.55335e+06	1.01888		0.0635929	2081.45	132.591	1.22196e+06	0.0764117	2131.56	161.82	1.49133e+06	1.02408		1.02148
RDL2_Second_Measurement	0.0566924	2652.57	150.736	1.38918e+06	0.07122	2709.06	195.445	1.80122e+06	1.0213		0.0593109	2909.32	172.16	1.58663e+06							1.0213
4B11_DCD1	0.065041	2138.44	138.36	1.27513e+06	0.0730625	2179.14	158.781	1.46332e+06	1.01904		0.0626876	2145.44	134.2	1.23679e+06	0.0774501	2194.88	168.793	1.5556e+06	1.02304		1.02104
1D4_ECM32	0.0699512	2020.7	140.904	1.29857e+06	0.0716061	2057.47	147.376	1.35822e+06	1.01819		0.0609476	2054.22	124.921	1.15127e+06	0.0786369	2096.07	165.638	1.52652e+06	1.02037		1.01928
2C10_LSG1	0.0610561	2129.77	130.83	1.20573e+06	0.0862373	2149.76	188.897	1.74088e+06	1.00939		0.0591059	2154.79	127.67	1.1766e+06	0.10024	2211.04	221.818	2.04428e+06	1.02611		1.01775
BGL2_Second_Measurement	0.0644173	1950.72	125.332	1.15506e+06	0.0809769	2007.32	163.08	1.50294e+06	1.02901		0.059868	2062.98	123.481	1.138e+06	0.0908733	2074.63	188.287	1.73526e+06	1.00565		1.01733
1G3_MNL1	0.061153	1899.97	115.487	1.06433e+06	0.0759854	1928.89	146.248	1.34782e+06	1.01522		0.0565716	1932.71	109.563	1.00973e+06							1.01522
SDS3_Redo	0.0622894	2052.83	127.559	1.17558e+06	0.0853463	2055.85	175.937	1621434	1.00147		0.0569585	2054.97	117.592	1.08373e+06	0.080102	2111.18	170.342	1.56987e+06	1.02735		1.01441
1E7_PFK1	0.0571908	8604.12	498.858	4.59747e+06	0.0854842	8945.53	783.138	7.2174e+06	1.03968		0.0582376	8549.03	512.33	4.72163e+06	0.0836308	8436.4	723.838	6.67089e+06	0.986825		1.01325
1H2_SFL1	0.0595112	2217.9	132.421	1.2204e+06	0.0824367	2188.11	179.814	1.65716e+06	0.986571		0.0584706	2195.52	128.307	1.18247e+06	0.0817672	2279.99	187.803	1.73079e+06	1.03848		1.01252
1H4_ACF2	0.0594342	2029.4	121.431	1.11911e+06	0.083599	2017.52	170.997	1.57591e+06	0.994147		0.0557586	2036.49	113.454	1.04559e+06	0.0809138	2097.96	170.303	1.56951e+06	1.03018		1.01216
4G9_YOR131C	0.0641419	2092.44	134.291	1.23762e+06	0.0683688	2115.15	144.053	1.3276e+06	1.01085		0.0615435	2031.96	123.931	1.14215e+06							1.01085
4D11_MPD2	0.0601138	2041.25	123.197	1.13538e+06	0.0864957	2063.2	178.081	1.6412e+06	1.01075		0.059166	1993.93	117.098	1.07917e+06							1.01075
3E2_LSC2	0.0633397	1980.11	124.79	1.15007e+06	0.0742726	2009.14	147.027	1.355e+06	1.01466		0.0590964	2005.33	118.517	1.09225e+06	0.0718142	2014.14	145.089	1.33714e+06	1.00439		1.00953
1H11_WT	0.065785	2043.33	135.71	1.25071e+06	0.0727185	1696.91	123.929	1.14213e+06	0.830461		0.0643362	1816.09	117.484	1.08273e+06	0.0713113	2146.39	155.315	1.43138e+06	1.18187		1.00617
3G7_PHA2	0.0640318	2140.89	137.576	1.2679e+06	0.0644133	2153.13	139.132	1.28224e+06	1.00572		0.0646182	2149.92	138.703	1.27829e+06							1.00572
4F7_OCA1	0.0619185	1821.03	112.38	1.0357e+06	0.0781448	1857.11	146.437	1.34956e+06	1.01982		0.063376	1852.41	116.352	1.0723e+06	0.0835629	1836.42	154.427	1.4232e+06	0.991368		1.00559
1G8_TRL1	0.0587162	2062.83	121.087	1.11594e+06	0.0651512	2055.6	133.68	1.23199e+06	0.996491		0.0595576	2065.92	123.014	1.1337e+06	0.07505	2094.33	156.875	1.44576e+06	1.01376		1.00512
1H8_MSS11	0.0562426	2001.74	112.529	1.03706e+06	0.0788511	2044.16	162.237	1.49518e+06	1.02119		0.0604573	2012.8	121.143	1.11646e+06	0.0776706	1979.97	153.969	1.41898e+06	0.98369		1.00244
MIS1_Second_Measurement	0.0634095	2781.61	177.363	1.63457e+06	0.0855731	2696.21	230.352	2.12292e+06	0.969297		0.0706532	2698.57	189.689	1.74817e+06	0.0768564	2794.09	214.656	1.97827e+06	1.0354		1.00235
1D2_SAK1	0.0612866	1914.38	117.147	1.07963e+06	0.087298	1882.22	163.991	1.51134e+06	0.9832		0.0633203	1938.89	122.383	1.12788e+06	0.0865279	1975.28	170.535	1.57165e+06	1.01877		1.00098
4A2_YMR315W	0.0618731	2209.21	136.627	1.25915e+06	0.0782101	2290.75	176.802	1.62941e+06	1.03691		0.0659067	2329.98	154.087	1.42006e+06	0.0773842	2247.59	175.557	1.61793e+06	0.964641		1.00077
1G11_ABZ1	0.0614497	2036.32	124.784	1.15001e+06	0.068881	2018.39	139.664	1.28714e+06	0.991196		0.0579499	2031.05	117.386	1.08183e+06	0.0654231	2050.85	134.075	1.23563e+06	1.00975		1.00047
4H4_AIM41	0.0595278	2614.77	156.341	1.44084e+06	0.0680961	2523.26	174.511	1.6083e+06	0.965004		0.0600055	2591.31	154.813	1.42675e+06	0.0742104	2684.4	200.069	1.84384e+06	1.03592		1.00046
POS5_Second_Measurement	0.0634257	1869.78	118.858	1.09539e+06	0.0914994	1949.79	178.142	1.64176e+06	1.04279		0.0690597	2038.13	141.018	1.29962e+06	0.0900329	1951.99	176.21	1.62395e+06	0.957734		1.00026
1B9_SNF2	0.0690095	2180.52	150.493	1.38694e+06	0.0816644	2163.98	178.987	1649546	0.992416		0.0589329	2160.74	127.834	1.17812e+06	0.0812177	2176.83	177.568	1.63647e+06	1.00745		0.999932
DYN1_Second_Measurement	0.058538	1908.68	111.733	1.02973e+06	0.0737249	1948.37	143.931	1.32647e+06	1.0208		0.0618686	1913.11	118.057	1.08801e+06	0.070516	1870.8	132.478	1.22092e+06	0.977882		0.999339
3H4_KSS1	0.0613339	1961.12	119.68	1.10297e+06	0.0768415	1958.45	150.346	1.38559e+06	0.99864		0.072945	2022.94	145.985	1.3454e+06	0.0708912	2014.78	143.216	1.31988e+06	0.995969		0.997304
1F3_GPB1	0.0653296	1993.44	130.419	1.20194e+06	0.0842901	1959.34	166.358	1.53316e+06	0.982892		0.063443	1935.15	123.177	1.1352e+06	0.0905018	1954.04	176.341	1.62516e+06	1.00976		0.996327
5A7_SPF1	0.0658303	3478.77	230.545	2.1247e+06	0.0601869	3444.92	210.217	1.93736e+06	0.990272		0.066436	3469.52	226.21	2.08475e+06	0.0591902	3468.45	209.665	1.93227e+06	0.999692		0.994982
2D10_CMP2	0.0598294	2159.35	130.164	1.19959e+06	0.0831864	2094.27	175.414	1.61662e+06	0.96986		0.0591833	2192.01	130.167	1.19962e+06	0.0993921	2228.69	220.526	2.03236e+06	1.01673		0.993297
ALD4_Second_Measurement	0.064616	3435.43	220.343	2.03068e+06	0.0747693	2764.27	210.328	1.93838e+06	0.804636		0.0640187	3542.55	224.963	2.07326e+06	0.0749024	4181.88	325.071	2.99585e+06	1.18047		0.992553
3G6_URH1	0.0598603	2209.66	132.746	1.22339e+06							0.101291	2174.36	220.236	2.02969e+06	0.0683458	2157.34	148.919	1.37244e+06	0.992171		0.992171
YBT1_Second_Measurement	0.0648812	2562.09	166.628	1.53565e+06	0.0640392	2541.59	163.138	1.50348e+06	0.991998												0.991998
AIM41_Second_Measurement	0.0662555	2550.55	169.617	1.56319e+06	0.0740111	2455.66	181.183	1.66978e+06	0.962795		0.074351	2448.81	182.127	1.67848e+06	0.0810597	2495.84	201.569	1857661	1.0192		0.990999
KIP1_Second_Measurement	0.0603535	2817.36	170.183	1.56841e+06	0.0979879	2758.43	268.492	2.47442e+06	0.979083		0.0534866	2731.32	147.062	1.35532e+06	0.087209	2734.89	240.515	2.21659e+06	1.00131		0.990195
1D11_ADE3	0.0600858	3769.31	229.198	2.11229e+06	0.0855664	3975.02	345.622	3.18525e+06	1.05458		0.0635119	4341.36	275.815	2.54191e+06	0.0859781	4004.86	344.525	3.17514e+06	0.92249		0.988533
4B7_SDS3	0.0577702	2319.36	133.449	1.22986e+06	0.0791158	2240.57	175.329	1.61583e+06	0.966028		0.0613741	2305.76	141.979	1.30848e+06	0.0695453	2327.02	160.179	1.47621e+06	1.00922		0.987623
5E9_HXT6	0.0597817	10455.1	656.559	6.05085e+06	0.0569951	10431	619.735	5.71148e+06	0.997694		0.0650538	10447	712.824	6.56939e+06	0.0582357	10206	624.318	5.75372e+06	0.976933		0.987313
1F4_PSY2	0.0596363	2144.79	128.468	1183958	0.0842598	2089.58	177.465	1.63552e+06	0.974257		0.0575338	2171.81	125.446	1.15611e+06	0.0898858	2165.38	195.673	1.80332e+06	0.997041		0.985649
1H11_WT	0.0634981	1981.92	125.812	1.15948e+06	0.0756307	1968.04	149.533	1.37809e+06	0.992995		0.0625	1975.72	122.726	1.13105e+06	0.0750593	1929.81	145.635	1.34217e+06	0.976766		0.984881
3G8_NGL1	0.0582148	2187.47	127.318	1.17336e+06	0.0904287	2064.01	185.865	1.71293e+06	0.943559		0.063238	2130.96	134.465	1.23923e+06	0.0755405	2181.43	161.442	1.48785e+06	1.02368		0.983621
1A9_ACC1	0.0627009	4362.42	269.688	2.48544e+06	0.0700174	4453.48	316.021	2.91245e+06	1.02087		0.0658283	4555.34	304.019	2.80184e+06	0.0688954	4310.12	296.652	2.73394e+06	0.946168		0.983521
2B6_STE11	0.0730171	1966.55	143.271	1.32038e+06	0.0773655	1933.9	149.815	1.3807e+06	0.983398		0.0581186	2006.9	116.264	1.07149e+06							0.983398
2A6_PPZ2	0.0633109	2053.07	129.809	1.19632e+06	0.0651372	1979.11	130.026	1.19832e+06	0.963973		0.0625481	2019.69	126.729	1.16793e+06	0.0723213	2024.64	146.594	1.35101e+06	1.00245		0.98321
3H7_RRD2	0.0708565	2116.74	149.805	1.3806e+06	0.0686413	2019.97	137.751	1.26952e+06	0.954282		0.0660675	2057.67	139.423	1.28492e+06	0.087956	2080.51	184.068	1.69637e+06	1.0111		0.982692
TPK3_Second_Measurement	0.0678869	3551.8	241.509	2.22574e+06	0.0596408	3521.97	211.401	1.94827e+06	0.991599		0.0619616	3552.24	219.815	2.02581e+06	0.0680836	3456.11	234.841	2.16429e+06	0.972937		0.982268
1E9_STE20	0.0585034	2194.64	127.29	1.17311e+06	0.0899106	2157.68	193.168	1.78023e+06	0.98316		0.0598314	2187.73	129.43	1.19283e+06	0.0852798	2133.8	182.311	1.68018e+06	0.97535		0.979255
1C6_RGT1	0.0613824	2014.95	123.045	1.13398e+06	0.0641248	1921.27	123.347	1.13677e+06	0.953506		0.0629054	1935.6	122.636	1.13021e+06	0.0684616	1942.52	133.59	1.23116e+06	1.00357		0.97854
1E10_PDC2	0.0614377	1993.53	123.008	1.13365e+06	0.0948929	1951.12	186.382	1.7177e+06	0.978726		0.061622	1973.81	121.823	1.12272e+06	0.0887005	1930.02	173.376	1.59783e+06	0.977815		0.978271
2D4_EXO5	0.0578533	1965.85	112.045	1.0326e+06	0.0782178	1930.31	151.332	1.39467e+06	0.981919		0.0601539	1965.38	115.856	1.06773e+06	0.0823759	1912.87	157.384	1.45045e+06	0.973281		0.9776
3D8_EXG1	0.0567626	2115.27	120.162	1.10741e+06	0.0871979	2078.1	182.317	1.68024e+06	0.982424		0.0579626	2137.83	124.012	1.14289e+06	0.0811731	2076.79	168.246	1.55055e+06	0.971447		0.976936
SNF5_Second_Measurement	0.0625973	1929.38	121.738	1.12194e+06	0.0754635	1943.71	148.41	1.36775e+06	1.00742		0.0640391	1964.68	126.66	1.1673e+06	0.0831077	1856.89	155.745	1435346	0.945133		0.976278
2H6_YBR056W	0.0625448	2056.23	128.472	1.184e+06	0.0810427	2028.16	163.324	1.5052e+06	0.986346		0.0629895	2080.03	131.425	1.21121e+06	0.0758354	2009.57	151.448	1.39575e+06	0.966124		0.976235
5G7_STE4	0.0569231	2061.41	116.866	1.07704e+06	0.0580817	2011.11	115.867	1.06783e+06	0.975596		0.060461	2044.12	123.891	1.14178e+06	0.0561743	1996.04	112.2	1.03404e+06	0.976481		0.976039
4A9_PTP1	0.062097	2106.19	130.884	1.20623e+06	0.0806054	2074.23	167.539	1.54404e+06	0.984824		0.0613887	2121.38	130.81	1.20554e+06	0.0794161	2051.82	163.467	1.50651e+06	0.967208		0.976016
1E11_STE5	0.0575503	1983.95	114.047	1.05106e+06	0.0917187	1914.83	176.998	1.63121e+06	0.965161		0.0598857	2015.61	119.746	1.10358e+06	0.0933556	1984.8	185.086	1.70575e+06	0.98471		0.974935
3D10_ERG12	0.0550854	2189.33	120.686	1.11224e+06	0.0818249	2112.07	172.632	1.59097e+06	0.96471		0.0561382	2131.7	119.242	1.09893e+06	0.0786854	2097.11	165.588	1.52606e+06	0.983776		0.974243
4D4_PMU1	0.0626467	2151.55	134.065	1.23554e+06	0.0833233	2099.79	175.118	1.61389e+06	0.975943		0.0633312	2197.32	138.748	1.27871e+06	0.0825397	2131.22	175.88	1.62091e+06	0.969919		0.972931
4E7_WT_	0.0592502	2131.38	125.718	1.15861e+06	0.0730742	2050.3	149.969	1.38211e+06	0.961956		0.058887	2137.87	125.954	1.16079e+06	0.0726615	2094.28	150.908	1.39077e+06	0.97961		0.970783
1G10_ROD1	0.058881	2023.45	119.399	1.10038e+06	0.15158	2001.54	303.401	2796147	0.989169		0.0580982	2037.14	118.388	1.09106e+06	0.098875	1938.32	191.412	1.76405e+06	0.951491		0.97033
4H8_RDL2	0.0566924	2652.57	150.736	1.38918e+06	0.07122	2709.06	195.445	1.80122e+06	1.0213		0.0593109	2909.32	172.16	1.58663e+06	0.083275	2652.07	219.272	2.02081e+06	0.911578		0.966437
4A10_DET1	0.0595905	2213.82	132.107	1.2175e+06	0.091469	2151.6	197.344	1818726	0.971896		0.0585351	2201.81	129.457	1.19307e+06	0.0866267	2108.1	182.826	1.68492e+06	0.957436		0.964666
2B11_RIM20	0.0653536	1955.66	128.558	1.18479e+06	0.0868739	1886.21	163.481	1.50664e+06	0.964484		0.0630696	2011.95	127.83	1.17808e+06	0.0885898	1938.61	172.173	1.58675e+06	0.963549		0.964017
1F6_GPB2	0.0567073	2052.45	116.412	1.07285e+06	0.0835539	1955.22	164.169	1.51299e+06	0.952629		0.0603381	2028.64	121.515	1.11988e+06	0.0851381	1978.3	167.887	1.54725e+06	0.975189		0.963909
4C9_GPM2	0.0636239	2107.8	134.236	1.23712e+06	0.0835205	2031.61	170.041	1.5671e+06	0.963854		0.0613581	2095.88	128.76	1.18665e+06							0.963854
PDA1_Second_Measurement	0.0640915	6711.14	441.225	4.06633e+06	0.109463	6672.97	445.409	4.10489e+06	0.994313		0.0631025	6355.61	408.256	3.76249e+06	0.0689473	5931.9	415.076	3.82534e+06	0.933333		0.963823
3B2_GLK1	0.0699624	2286.73	159.441	1.4694e+06	0.0780522	2098.31	162.982	1.50204e+06	0.917604		0.0605007	2362.86	142.521	1.31347e+06	0.0790972	2386.57	189.973	1.75079e+06	1.01003		0.963819
1A4_GLT1	0.0644112	3470.13	238.004	2.19344e+06	0.0637836	3371.96	219.831	2.02596e+06	0.97171		0.062072	3620.27	237.038	2.18454e+06	0.0673347	3456.96	233.894	2.15557e+06	0.95489		0.9633
3C9_PRO2	0.0641214	2499.82	159.57	1.4706e+06	0.0847616	2384.46	200.423	1.8471e+06	0.953853		0.0474975	2293	105.522	972491	0.0764962	2227.97	171.886	1.5841e+06	0.971642		0.962747
3G5_SCW10	0.0639992	2138.94	138.009	1.27189e+06	0.0654124	2150.1	140.449	1.29438e+06	1.00522		0.0607158	2176.87	131.458	1.21151e+06	0.0591251	2002.48	118.742	1.09433e+06	0.919891		0.962555
1E8_PFK2	0.0584881	11623	691.216	6.37024e+06	0.0757391	11416.6	870.392	8.02153e+06	0.982242		0.0610505	12253.5	756.023	6.96751e+06	0.0823115	11547.3	948.093	8.73762e+06	0.942365		0.962304
4E7_WT	0.0592502	2131.38	125.718	1.15861e+06	0.0730742	2050.3	149.969	1.38211e+06	0.961956		0.058887	2137.87	125.954	1.16079e+06							0.961956
5B2_PDR5	0.0620489	3631.64	227.323	2.09501e+06	0.0547385	3397.94	190.772	1.75815e+06	0.935649		0.061643	3551.11	219.783	2.02552e+06	0.0566311	3504.49	204.319	1.883e+06	0.986873		0.961261
1C7_PYC1	0.0643348	2609.4	168.664	1.55441e+06	0.0949945	2572.14	252.253	2.32476e+06	0.985724		0.0624777	2639.95	165.329	1.52367e+06	0.0913509	2472.96	228.4	2.10493e+06	0.936746		0.961235
PDI1_Second_Measurement	0.0607733	2452.73	148.486	1.36844e+06	0.0817971	2377.84	194.637	1.79378e+06	0.969469		0.0589758	2580.25	151.875	1.39968e+06	0.0880432	2450.92	217.199	2.0017e+06	0.949876		0.959673
1F11_DUG2	0.0620472	2042.06	126.645	1.16716e+06	0.0915221	1925.92	176.192	1.62378e+06	0.943123		0.0621672	2001.16	124.423	1.14668e+06	0.0903497	1948.85	175.29	1.61547e+06	0.973861		0.958492
4A4_CCE1	0.0575486	2105.46	121.447	1.11926e+06	0.0884823	2008.89	177.379	1.63472e+06	0.954134		0.0600797	2109.49	126.106	1.16219e+06	0.0826267	2028.85	168.409	1.55206e+06	0.961775		0.957954
4B5_PHO23	0.0575915	2255.17	129.983	1.19793e+06	0.0807462	2131.37	170.872	1.57476e+06	0.945102		0.0680488	2219.58	150.363	1.38575e+06	0.0761878	2152.58	161.623	1.48952e+06	0.969813		0.957458
2C8_WHI3	0.0645888	2267.16	144.964	1335992	0.0847363	2268.75	192.308	1.77231e+06	1.0007		0.0636708	2384.4	152.197	1.40264e+06	0.080973	2171.29	175.832	1.62047e+06	0.910623		0.955662
3D5_MCT1	0.0612713	2102.62	128.496	1.18422e+06	0.0807898	2025.46	163.602	1.50776e+06	0.963303		0.060709	2083.56	126.248	1.1635e+06	0.0848862	1968.15	168.354	1.55155e+06	0.94461		0.953957
2A9_NRP1	0.0608692	2140.31	130.211	1.20002e+06	0.0666237	2044.06	135.557	1.24929e+06	0.955031		0.0644639	2096.74	135.431	1.24813e+06	0.0767449	1985.31	151.922	1.40011e+06	0.946854		0.950942
2G7_HFD1	0.0638168	2090.82	133.811	1.23321e+06	0.0881238	1982.2	173.804	1601778	0.948049		0.0663351	2077.95	137.411	1.26638e+06	0.0832563	1977.24	164.717	1.51803e+06	0.951536		0.949792
3E7_PDX1	0.0542553	2392.22	128.134	1.18088e+06	0.0740048	2258.53	167.493	1.54362e+06	0.944114		0.055257	2471.5	136.04	1.25374e+06	0.0776191	2357.44	181.891	1.67631e+06	0.95385		0.948982
3E4_GAL83	0.0573368	2188.54	124.374	1.14623e+06	0.0712973	2104.13	150.09	1.38323e+06	0.96143		0.0570697	2105.13	120.741	1.11275e+06	0.0792404	1971.37	158.211	1.45808e+06	0.93646		0.948945
4B9_CTK2	0.0649514	2265.44	147.931	1.36333e+06	0.0745182	2145.41	158.676	1.46236e+06	0.947017		0.0585051	2284.71	133.493	1.23027e+06	0.0695218	2172.22	153.074	1.41073e+06	0.950762		0.948889
1F9_TGL4	0.0616703	2146.72	133.022	1.22593e+06	0.0838924	2140.01	180.202	1.66074e+06	0.996872		0.0607699	2171.81	131.814	1.2148e+06	0.0898582	1954.02	176.238	1.62421e+06	0.899715		0.948294
2B5_FAA3	0.0607788	2175.25	132.071	1.21716e+06	0.0827493	2076.75	170.739	1.57353e+06	0.954718		0.0593532	2217.29	132.037	1.21686e+06	0.0725288	2087.45	151.745	1.39848e+06	0.941444		0.948081
2G3_YDR061W	0.0630534	2143.16	136.183	1.25507e+06	0.071291	2020.81	143.582	1.32325e+06	0.94291		0.0653049	2198.31	143.304	1.32069e+06	0.0730445	2094.03	152.526	1.40568e+06	0.952562		0.947736
3H11_ADH5	0.0638926	2171.38	139.097	1.28192e+06	0.0755286	2147.55	160.405	1.4783e+06	0.989026		0.0567404	2219.79	124.832	1.15045e+06	0.0778748	2009.53	158.719	1.46275e+06	0.905279		0.947152
5D8_LAS21	0.0691017	1952.39	134.795	1.24227e+06	0.0549488	1860.43	102.194	941818	0.952902		0.0661978	1969.13	130.907	1.20644e+06	0.059948	1853.36	111.495	1.02754e+06	0.941206		0.947054
2G8_ERT1	0.0706651	2038.27	143.415	1.32171e+06	0.090215	1885.02	171.188	1.57767e+06	0.924814		0.0652636	2025.98	132.169	1.21807e+06	0.0799257	1950.46	155.711	1.43504e+06	0.962724		0.943769
2G2_THI6	0.0729603	2002.85	146.77	1.35263e+06	0.0795852	1904.98	150.335	1.38548e+06	0.951135		0.0640007	2059.52	131.756	1.21426e+06	0.0810463	1927.78	154.968	1.42819e+06	0.936033		0.943584
URA2_Second_Measurement	0.06191	3105.35	195.83	1.80477e+06	0.0935606	3038.45	287.083	2.64576e+06	0.978456		0.0636817	3200.96	206.173	1.90009e+06	0.0916615	2902.42	268.511	2.4746e+06	0.906733		0.942594
2C7_STE12	0.0658308	2102.4	139.591	1.28647e+06	0.0642831	2128.39	137.822	1.27016e+06	1.01236		0.074803	2356.53	177.209	1.63316e+06	0.0686496	2055.17	141.405	1.30319e+06	0.872118		0.942238
3B4_SER3	0.059798	2716.54	163.337	1.50532e+06	0.0808362	2543.6	206.364	1.90185e+06	0.936339		0.0614827	2639.52	163.734	1.50897e+06	0.0773311	2499.96	194.465	1.79219e+06	0.947124		0.941732
1C4_YAT009C	0.0597279	2088.43	125.583	1.15738e+06	0.0654755	2000.41	131.038	1.20765e+06	0.957856		0.0605812	2145.46	130.923	1.20659e+06	0.0642486	1984.94	128.9	1.18794e+06	0.925182		0.941519
3D7_UBA4	0.0613117	2163.35	133.114	1.22678e+06	0.107037	2050.28	222.348	2.04916e+06	0.947732		0.0667465	2228.6	148.656	1.37002e+06	0.0996467	2073.21	207.175	1.90933e+06	0.930271		0.939002
1B11_DNA2	0.061446	2055.48	126.533	1.16612e+06	0.0923567	1943.06	178.163	1.64195e+06	0.945307		0.0601908	2089.79	125.672	1.15819e+06	0.0919506	1947.9	177.859	1.63915e+06	0.932105		0.938706
FAA3_Second_Measurement	0.0620779	2676.45	165.289	1.52331e+06	0.084324	2107.69	175.954	1.6216e+06	0.787493		0.0655617	2891.51	180.659	1.66495e+06	0.077178	3136.33	241.638	2.22694e+06	1.08467		0.936081
3D6_PDA1	0.0609453	4364.7	276.305	2.54643e+06	0.075978	4057.62	321.747	2.96522e+06	0.929645		0.061052	4510.77	285.059	2.6271e+06	0.0760644	4243.88	339.066	3.12483e+06	0.940833		0.935239
3H5_IDH1	0.0586645	3497.55	205.373	1.89272e+06	0.0620266	3068.97	191.886	1.76842e+06	0.877463		0.0576028	3360.62	193.941	1.78736e+06	0.0816508	3332.85	271.847	2.50535e+06	0.991735		0.934599
5A8_NEO1	0.0666249	1765.59	116.591	1.07451e+06	0.0638184	1614.08	102.956	948839	0.914186		0.0623351	1729.22	107.734	992880	0.0616937	1645.06	101.372	934243	0.95133		0.932758
1E4_REG1	0.0612078	2060.8	124.968	1.1517e+06	0.085088	1906.88	164.711	1.51798e+06	0.925306		0.0625814	2080.15	129.836	1.19657e+06	0.0809512	1953.28	159.135	1.46659e+06	0.93901		0.932158
LEU1_Second_Measurement	0.0671083	2757.36	183.692	1.6929e+06	0.0849777	2578.92	219.901	2.0266e+06	0.935287		0.06294	2637.46	170.454	1.57091e+06	0.0900929	2449.55	224.02	2.06457e+06	0.928756		0.932021
3H9_GPN2	0.066483	2374.99	152.496	1.4054e+06	0.0794928	2098.26	166.31	1.53272e+06	0.883481		0.0587787	2120.06	124.346	1.14597e+06	0.0727517	2065.38	149.82	1.38074e+06	0.97421		0.928845
4F8_YOR283W	0.0671888	2388.14	161.962	1.49265e+06							0.0644811	2407.32	156.728	1.4444e+06	0.0797461	2235.03	178.185	1.64216e+06	0.928433		0.928433
3A6_YLR345W	0.0631605	2153.23	136.288	1.25603e+06	0.0853178	1947.47	165.357	1.52393e+06	0.904442		0.0588434	2055.83	120.862	1.11386e+06	0.0870946	1950.49	170.126	1.56788e+06	0.948763		0.926603
2H2_PDE2	0.0610841	2304.24	141.075	1.30015e+06	0.0785553	2144.08	168.389	1.55188e+06	0.930494		0.0667128	2324.65	155.357	1.43177e+06	0.0770384	2143.74	166.887	1.53803e+06	0.922177		0.926335
1F10_LHS1	0.0567196	2111.55	120.06	1.10647e+06	0.0782671	1959.43	155.078	1.4292e+06	0.927962		0.0605588	2125.54	128.811	1.18712e+06	0.0845083	1964.2	165.646	1.52659e+06	0.924091		0.926027
4C10_SER2	0.0577496	2372.36	138.373	1.27524e+06	0.0743207	2169.78	161.382	1.4873e+06	0.914608		0.0587784	2335.33	138.315	1.27471e+06	0.0773673	2187.24	165.233	1.52279e+06	0.936588		0.925598
5C8_YOR1	0.0641504	2094.41	134.759	1.24193e+06	0.0576428	1951.17	113.15	1.04279e+06	0.931608		0.0590783	2101.75	124.706	1.14929e+06	0.0546382	1927.65	105.313	970562	0.917165		0.924386
3G11_OGG1	0.0649377	2203.25	142.692	1.31505e+06	0.081201	1961.29	159.048	1.46579e+06	0.890181		0.056419	2100.1	118.664	1.09361e+06	0.0726986	2012.12	146.124	1.34668e+06	0.958104		0.924142
1C8_YTA7	0.0667792	2179.91	145.174	1.33792e+06	0.0903571	2106.42	181.804	1.6755e+06	0.966288		0.0641824	2250.88	144.631	1.33292e+06	0.0895867	1983.75	179.296	1.65239e+06	0.881322		0.923805
BCY1_Second_Measurement	0.062075	2292.15	142.38	1.31218e+06	0.0663572	2152.18	141.893	1.30769e+06	0.938933		0.0644403	2413.55	155.641	1.43439e+06	0.0733007	2181.51	158.885	1.46428e+06	0.90386		0.921397
5E6_Ybr241c	0.0685333	2227.21	153.627	1.41583e+06	0.0602998	2050.66	123.926	1.1421e+06	0.920734												0.920734
2B8_PBP1	0.0625806	1868.08	117.361	1.0816e+06	0.0877877	1739.19	154.471	1.42361e+06	0.931003		0.0599001	1912.29	115.779	1.06702e+06	0.0847904	1740.7	148.244	1.36622e+06	0.910271		0.920637
4F3_FOL2	0.0629273	2375.7	150.424	1.38631e+06	0.0730546	2239.63	163.357	1.5055e+06	0.942722		0.0591925	2457.05	145.747	1.34321e+06	0.0790696	2202.74	173.96	1.60322e+06	0.896499		0.919611
3E8_POS5	0.0609649	2206.81	134.359	1.23825e+06	0.0882262	2048.5	181.66	1.67418e+06	0.928262		0.0626073	2248.6	140.089	1.29106e+06	0.084839	2045.28	173.648	1.60034e+06	0.909581		0.918922
5E2_Dfg5	0.062776	2094.54	131.602	1.21284e+06	0.0554962	1923.97	107.218	988121	0.918566												0.918566
1C9_MYO3	0.0637064	2174.41	138.272	1.27431e+06	0.0907368	2000.01	179.99	1.65879e+06	0.919791		0.0622727	2204.23	137.555	1.26771e+06	0.0923867	2019.28	185.549	1.71002e+06	0.916095		0.917943
3A9_STE7	0.0619334	2052.83	127.353	1.17369e+06	0.0826748	1898.15	155.174	1.43009e+06	0.924654		0.0633168	2082.94	131.799	1.21466e+06	0.0824719	1895.39	156.029	1.43796e+06	0.90996		0.917307
4C2_PHM8	0.0574585	2271.98	131.778	1.21447e+06	0.0851289	2089.96	177.302	1.63402e+06	0.919883		0.0607717	2305.81	139.798	1.28838e+06	0.0844632	2103.94	178.429	1.6444e+06	0.912454		0.916169
4A6_UNG1	0.0628146	2233.7	140.118	1.29133e+06	0.0877859	2021.4	177.214	1.6332e+06	0.904958		0.063422	2225.09	140.197	1.29206e+06	0.0830808	2062.07	172.333	1.58822e+06	0.926735		0.915846
2H8_CTS2	0.0662912	2240.81	148.338	1.36708e+06	0.0811396	2047.7	166.243	1.5321e+06	0.913821		0.0640973	2203.28	141.04	1.29983e+06	0.0825606	2017.71	165.935	1.52925e+06	0.915776		0.914799
2C5_TKL2	0.06762	1997.21	136.169	1.25493e+06	0.0741501	1807.28	134.516	1.2397e+06	0.904898		0.0645035	1982.23	127.065	1.17103e+06	0.0770448	1832.76	140.72	1.29688e+06	0.924596		0.914747
2H5_GAL3	0.0665272	2068.96	138.346	1.275e+06	0.0595843	1894.98	112.48	1.03661e+06	0.915907		0.0672476	2069.17	139.834	1.28871e+06	0.0644584	1884.32	121.369	1.11854e+06	0.910663		0.913285
4D8_BUD23	0.0604256	2412.22	145.601	1.34186e+06	0.0627358	2181.97	136.132	1.25459e+06	0.904549		0.0587471	2422.65	142.691	1.31504e+06	0.059686	2230.41	132.124	1.21765e+06	0.920651		0.9126
RPL3	0.0683165	2784.25	190.781	1.75824e+06	0.0850962	2577.02	219.889	2.0265e+06	0.92557		0.0686529	2818.96	192.534	1.77439e+06	0.0893746	2528.5	227.607	2.09763e+06	0.896961		0.911266
3G3_TAZ1	0.0729963	2260.58	167.57	1.54433e+06	0.0864559	2059.04	176.514	1.62675e+06	0.910848		0.0686281	2215.14	153.825	1.41765e+06							0.910848
3B6_TED1	0.0636163	2195.22	139.738	1.28783e+06	0.0751397	2036.27	153.485	1.41451e+06	0.927593		0.0655189	2249.69	146.408	1349298	0.0745833	2009.69	150.832	1.39006e+06	0.893317		0.910455
5E4_PLB3	0.0632615	2182.01	138.55	1.27688e+06	0.0583057	1984.17	116.517	1.07382e+06	0.90933		0.0703217	2216.12	156.855	1.44558e+06							0.90933
3D3_ENO2_Second_Measurement	0.0614232	49491.7	3059.01	2.81918e+07	0.0753109	44171.9	3257.72	3.00231e+07	0.89251		0.0583934	48119.3	2801.43	2.5818e+07	0.0747872	44513.7	3306.93	3.04767e+07	0.92507		0.90879
1F5_FOL1	0.0567186	2165.61	123.116	1.13463e+06	0.0788211	1976.88	156.488	1.44219e+06	0.912854		0.0561194	2185.26	122.454	1.12854e+06	0.084376	1961.63	163.964	1.51109e+06	0.897664		0.905259
2H4_SCW1	0.0643162	2149.19	137.688	1.26894e+06	0.0729449	1925.86	140.805	1.29766e+06	0.896088		0.0638571	2164.13	138.086	1.2726e+06	0.0688489	1978.24	136.081	1.25413e+06	0.914107		0.905097
ENO1_Second Measurement	0.0573887	3533.92	204.522	1.88488e+06	0.0819806	3663.73	302.097	2.78413e+06	1.03673		0.0604146	3999.54	243.668	2.24564e+06	0.0824737	3080.66	256.13	2.36049e+06	0.770256		0.903495
3H8_GOR1	0.0568493	2251.59	128.589	1.18508e+06	0.0736807	2005.8	147.614	1.36041e+06	0.890839		0.0608821	2279.26	136.545	1.2584e+06	0.070776	2084.23	143.618	1.32359e+06	0.914433		0.902636
5E11_EPT1	0.0584937	2251.66	131.935	1.21591e+06	0.056144	2050.55	115.172	1.06143e+06	0.910684		0.0599488	2283.78	136.588	1.25879e+06	0.0578216	2041.93	117.492	1.08281e+06	0.894099		0.902392
2F11_UTR1	0.0611428	2095.78	128.175	1.18126e+06	0.0862467	1898.71	164.4	1.51511e+06	0.905969		0.0606781	2058.06	124.87	1.1508e+06	0.0791275	1847.93	144.889	1.33529e+06	0.8979		0.901935
3E9_PGK1	0.0652832	26292.2	1785.51	1.64553e+07	0.0860811	22531	1998.3	1.84164e+07	0.856946		0.0663347	27479.7	1881.27	1.73378e+07	0.0861465	25959.8	2299.4	2.11912e+07	0.944689		0.900818
5A3_YBT1	0.0592731	2247.34	133.734	1.23249e+06	0.0609178	2002.05	121.795	1.12247e+06	0.890851		0.063952	2223.96	143.222	1.31993e+06	0.0583845	2024.03	118.144	1.08881e+06	0.910101		0.900476
2A4_GSY1	0.0601284	2167.31	129.248	1.19115e+06	0.0805335	1939.16	155.171	1.43006e+06	0.894728		0.0618504	2181.51	135.825	1.25176e+06	0.0845815	1964.31	163.987	1.51131e+06	0.900437		0.897582
3A5_ALD4	0.0667909	3889.74	274.008	2.52526e+06	0.0814953	3336.66	276.899	2.5519e+06	0.85781		0.0665669	3735.11	252.849	2.33025e+06	0.076908	3492.7	271.121	2.49865e+06	0.935098		0.896454
3A10_CDC19	0.0637379	18741	1201.78	1.10756e+07	0.0778152	17150.8	1388.87	1.27999e+07	0.915148		0.0636967	20368.7	1340.85	1.23573e+07	0.0682812	17838.8	1267.82	1.16842e+07	0.875794		0.895471
2C4_SMY1	0.065658	2326.2	153.493	1.41459e+06	0.0818604	1996.29	163.485	1.50668e+06	0.858177		0.0689834	2519.17	171.335	1.57902e+06	0.115264	2348.7	273.755	2.52293e+06	0.932332		0.895255
BUD23_Second_Measurement	0.0604256	2412.22	145.601	1.34186e+06	0.0627358	2181.97	136.132	1.25459e+06	0.904549		0.0587471	2422.65	142.691	1.31504e+06	0.0640497	2140.52	135.839	1.25189e+06	0.883546		0.894048
3D9_ARG7	0.0722506	3510.25	251.776	2.32037e+06	0.105663	3029.98	326.246	3.00668e+06	0.863182		0.0656156	3332.52	220.365	2.03088e+06	0.105846	3080.68	320.359	2.95243e+06	0.924428		0.893805
4C11_FAD1	0.0626996	2188	137.835	1.27028e+06	0.0785406	1970.52	155.138	1.42975e+06	0.900602		0.0641346	2191.89	140.282	1.29284e+06	0.079414	1944.06	153.461	1.4143e+06	0.886937		0.893769
4C8_PHO13	0.0633671	2379.56	150.922	1.3909e+06	0.0843039	2157.51	182.167	1.67885e+06	0.906684		0.0599486	2426.94	145.514	1.34105e+06	0.0838595	2135.77	179.355	1.65293e+06	0.880026		0.893355
4A3_FBA1	0.0639833	39229.7	2584.31	2.3817e+07	0.0975289	34767.1	3401.86	3.13516e+07	0.886244		0.0588691	41615.6	2495.69	2.30003e+07	0.0873206	37398.3	3448.29	3.17794e+07	0.89866		0.892452
1H10_PAB1	0.0581018	9276.95	556.019	5.12427e+06	0.0552596	8805.72	489.41	4.51041e+06	0.949204		0.05643	11232	656.124	6.04684e+06	0.0754809	9335.42	732.007	6.74618e+06	0.831148		0.890176
1F2_SNF5	0.0573989	2079.19	119.534	1.10162e+06	0.0725933	1778.23	129.395	1.1925e+06	0.855252		0.0608448	1972.89	120.547	1.11096e+06	0.0735806	1817.96	134.263	1.23737e+06	0.921473		0.888362
1D5_KIP1	0.066459	2043.91	136.475	1.25776e+06	0.104921	1896.41	199.827	1.84161e+06	0.927832		0.0610162	2119.81	128.759	1.18665e+06	0.099418	1797.71	176.616	1.62769e+06	0.848053		0.887943
5B9_PMC1	0.0627532	1974.37	123.571	1.13883e+06	0.0588045	1762.29	103.138	950521	0.892584		0.0586443	1959.99	115.016	1.05999e+06	0.060727	1727.26	104.917	966913	0.881259		0.886921
3F2_BCY1	0.0614114	2344.7	144.851	1.33495e+06	0.0791951	2166.13	170.843	1.57449e+06	0.923842		0.0563861	2570.42	145.658	1.34238e+06	0.072001	2167.17	158.168	1.45768e+06	0.843119		0.88348
2H3_TUB3	0.0649222	2353.42	151.909	1.39999e+06	0.0851641	2112.57	181.653	1.67411e+06	0.897659		0.0619431	2390.91	148.013	1.36408e+06	0.0821782	2076.37	170.818	1.57426e+06	0.86844		0.88305
5A5_YPK9	0.0656275	1661.53	108.665	1.00145e+06	0.0553474	1442.2	79.8762	736139	0.867995		0.0627135	1647.18	102.662	946134	0.0604497	1475.72	89.0703	820872	0.895903		0.881949
5C9_NFT1	0.0618176	1909.9	118.726	1.09417e+06	0.061748	1698.04	105.136	968930	0.889072		0.0658653	1940.78	128.25	1.18195e+06	0.0578363	1696.64	99.2222	914432	0.874209		0.88164
3C10_DCW1	0.0649169	2492.13	161.799	1.49114e+06	0.0803759	2231.48	179.859	1.65758e+06	0.895412		0.0649654	2551.64	165.675	1.52686e+06	0.082237	2208.74	181.788	1.67536e+06	0.865616		0.880514
2D8_WT	0.0624626	7848.69	489.993	4.51577e+06							0.0599015	8148.15	490.581	4.5212e+06	0.0799574	7168.6	561.639	5.17607e+06	0.879783		0.879783
2G11_SDS23	0.064513	2376.4	153.549	1.41511e+06	0.0670809	2095.7	139.433	1.28502e+06	0.881878		0.063673	2352.07	149.888	1.38136e+06	0.065793	2063.33	136.235	1.25554e+06	0.87724		0.879559
5G2_ERG6	0.0629379	6006.91	377.438	3.47847e+06	0.0576266	5282.1	310.684	2.86326e+06	0.879337												0.879337
2H9_ALD5	0.0634856	3757.27	241.107	2.22204e+06	0.0818364	3152.65	262.909	2.42297e+06	0.839081		0.0586639	3754.4	220.467	2.03183e+06	0.0834632	3439.09	292.612	2.69671e+06	0.916017		0.877549
5B5_CDC25	0.0582536	1929.19	112.336	1.03529e+06	0.0541559	1633.51	88.6006	816543	0.846736		0.0582294	1906.36	110.371	1.01718e+06	0.0524555	1719.63	89.8973	828493	0.902049		0.874392
1C5_PYC2	0.0649748	3343.65	221.87	2.04475e+06	0.0736267	2933.57	222.333	2.04902e+06	0.877355		0.0614061	3346.5	207.227	1.9098e+06	0.0762873	2914.7	220.844	2.0353e+06	0.87097		0.874162
2C2_BPL1	0.0640359	2392.05	151.701	1.39808e+06	0.0973247	2090.44	203.005	1.87089e+06	0.873911		0.059831	2358.62	139.89	1.28923e+06	0.0940414	2037.49	192.196	1.77128e+06	0.86385		0.868881
5E8_HXT2	0.063238	4094.08	268.661	2.47598e+06	0.0563793	3580.03	205.541	1.89427e+06	0.874441		0.061223	4294.47	274.628	2.53097e+06	0.0571842	3701.96	214.735	1.979e+06	0.862029		0.868235
5B4_MCD4	0.0631291	2166.96	136.165	1.2549e+06	0.0535402	1887.59	101.002	930833	0.871081		0.0587782	2190.56	129.539	1.19383e+06	0.0573568	1894.21	109.071	1.0052e+06	0.864715		0.867898
3C7_ECM18	0.0621619	2251.46	139.706	1.28753e+06	0.0769616	1958.98	152.474	1.4052e+06	0.870094		0.0604266	2276.36	136.53	1.25826e+06	0.0881149	1969.13	174.19	1.60534e+06	0.865033		0.867564
5B6_PDR12	0.0640071	3191.61	201.994	1.86158e+06	0.0604112	2713.27	167.3	1.54184e+06	0.850126		0.0672318	3026.1	210.092	1.93621e+06	0.0609429	2672.15	166.186	1.53157e+06	0.883036		0.866581
5C7_MET10	0.0604865	1942.45	117.776	1.08542e+06	0.0537923	1691.09	90.9468	838166	0.870601		0.0628279	1982.83	125.752	1.15893e+06	0.0571687	1709.25	97.699	900394	0.862028		0.866315
1E3_RGA1	0.0601795	1946.01	116.979	1.07808e+06	0.0905951	1697.42	155.023	1.42869e+06	0.872258		0.058488	1956.8	114.602	1.05617e+06	0.0868202	1678.39	145.366	1.33969e+06	0.857721		0.86499
IDH2_Second_Measurement	0.0576338	4378.12	251.528	2.31808e+06	0.082976	3808.13	310.774	2.86409e+06	0.86981		0.0598307	4590.46	273.573	2521252	0.0903814	3943.33	356.648	3.28687e+06	0.859027		0.864418
3F9_SCW4	0.0652919	2586.87	169.565	1.56271e+06	0.0889993	2232.76	204.676	1.88629e+06	0.863116		0.0609099	2569.45	158.439	1.46017e+06	0.0768078	2197.94	171.351	1.57917e+06	0.855415		0.859265
1H6_GCN20	0.0635249	3391.29	216.641	1.99656e+06	0.0896987	2887.93	263.448	2.42794e+06	0.851572		0.0597932	3433.76	206.068	1.89913e+06	0.0801232	2947.22	238.514	2.19815e+06	0.858307		0.854939
3C3_UTH2	0.0621406	2334.23	146.156	1.34698e+06	0.0739217	1982.92	145.769	1.3434e+06	0.849496		0.0654331	2349.9	153.852	1.4179e+06	0.0701123	2013.64	142.513	1.3134e+06	0.856903		0.8532
3H6_GET3	0.0581971	2696.2	157.369	1.45031e+06	0.0835881	2421.56	199.914	1.8424e+06	0.898139		0.0580994	2834.61	163.424	1.50612e+06	0.0873706	2287.81	200.765	1.85025e+06	0.807099		0.852619
2B3_TUP1	0.0633668	3043.35	192.802	1.77686e+06	0.0980423	2685.56	269.319	2.48205e+06	0.882436		0.0607404	2950.32	178.44	1.64451e+06	0.0921895	2406.88	219.173	2.0199e+06	0.815805		0.84912
3H10_FUS3	0.0629827	2551.15	160.915	1.483e+06							0.0602162	2465.59	148.907	1.37233e+06	0.0731856	2089.77	152.524	1.40566e+06	0.847573		0.847573
2F10_SDS24	0.0604835	2219.27	134.583	1.24032e+06	0.0871444	1971.73	171.325	1.57893e+06	0.888455		0.0609091	2367.76	144.881	1.33522e+06	0.08252	1907.03	157.935	1.45552e+06	0.805413		0.846934
2C6_TKL1	0.06436	4117.84	251.267	2.31568e+06	0.0600592	3432.98	200.98	1.85223e+06	0.833684		0.0643159	4083.82	254.508	2.34555e+06	0.0632076	3497.85	217.487	2.00436e+06	0.856513		0.845098
2H7_PDI1	0.0642992	2613.5	170.773	1.57384e+06	0.0889806	2241.67	198.875	1.83283e+06	0.857726		0.0597014	2703.54	163.332	1.50526e+06	0.0779738	2247.09	175.854	1.62067e+06	0.831165		0.844446
1D8_DSE4	0.0608186	2045.37	124.682	1.14907e+06	0.0877029	1756.03	153.72	1.41668e+06	0.858539		0.060061	2144.2	128.885	1.1878e+06	0.0832684	1778.04	147.936	1.36338e+06	0.829231		0.843885
2D6_WT	0.0636464	4344.67	277.377	2.5563e+06	0.0834018	3768.83	322.043	2.96795e+06	0.867461		0.061491	4549.71	278.302	2.56483e+06	0.0747288	3714.81	278.654	2.56808e+06	0.816493		0.841977
1C10_MYO5	0.0589965	2478.51	142.696	1.31509e+06	0.0929203	2127.96	192.679	1.77573e+06	0.858563		0.0610225	2467.37	148.095	1.36485e+06	0.0945411	2031.72	187.15	1.72477e+06	0.823436		0.840999
4H11_FPR1	0.06478	3670.11	241.087	2.22185e+06	0.0776268	2998.27	234.391	2.16015e+06	0.816944		0.0608675	3438.39	211.247	1.94685e+06	0.0779621	2964.82	233.629	2.15313e+06	0.862272		0.839608
ADE3_Second_Measurement	0.0612649	4363.89	270.85	2.49616e+06	0.0876111	3528.48	312.604	2.88096e+06	0.808563		0.0605555	4280.25	263.379	2.4273e+06	0.0880412	3723.86	335.509	3.09205e+06	0.870011		0.839287
4G6_TIP1	0.0616733	3192.18	196.379	1.80983e+06	0.0973244	2675.41	263.009	2.42389e+06	0.838114		0.061451	3128.42	192.153	1.77088e+06							0.838114
4H9_RDL1	0.0590955	3161.32	185.398	1.70863e+06	0.0695264	2598.47	181.964	1.67698e+06	0.821956		0.0581918	3199.44	188.223	1.73467e+06	0.070222	2710.63	190.64	1.75693e+06	0.847222		0.834589
2F8_HIS7	0.0671979	2667.92	180.594	1.66436e+06	0.085059	2182.86	186.287	1.71682e+06	0.818189		0.0654549	2571.6	169.722	1.56416e+06	0.0873308	2183.15	188.547	1.73765e+06	0.848947		0.833568
2D11_WT	0.0634233	2770.41	177.053	1.63172e+06	0.0673547	2258.22	152.884	1.40898e+06	0.815122		0.0614285	2717.86	167.343	1.54224e+06	0.0658145	2310.02	152.771	1.40794e+06	0.849939		0.832531
2A2_TGL5	0.0642056	2323.18	150.168	1.38394e+06	0.0710179	1971.02	140.096	1.29112e+06	0.848414		0.0569117	2396.24	137.129	1.26378e+06	0.0785611	1956.78	155.222	1.43052e+06	0.816604		0.832509
4C5_AIM18	0.0612288	2108.34	129.457	1.19307e+06	0.07667	1794.04	134.756	1.24191e+06	0.850927		0.0628812	2073.77	130.439	1.20213e+06	0.083083	1686.93	140.526	1.29508e+06	0.813463		0.832195
2H10_ALD3	0.0587208	2080.62	121.875	1.1232e+06	0.0790134	1716.82	135.919	1.25263e+06	0.825146		0.0595398	2097.25	125.391	1.1556e+06	0.0788339	1757.4	140.85	1.29808e+06	0.837955		0.831551
3B8_TUB4	0.063444	2454.69	156.596	1443188	0.0765796	2050.37	157.128	1.44809e+06	0.835288		0.0634928	2497.91	159.573	1.47063e+06	0.0779293	2048.47	159.218	1.46735e+06	0.820073		0.82768
5B3_ADP1	0.0655944	2136.25	140.485	1.29471e+06	0.0558925	1809.42	101.324	933798	0.847005		0.0633632	2193.73	139.645	1.28697e+06	0.0581412	1770.39	103.07	949893	0.807023		0.827014
5C10_ENA2	0.0614431	2120.32	130.419	1.20194e+06	0.0598705	1739.83	104.382	961980	0.820552		0.0595937	2107.31	125.755	1.15896e+06	0.0585204	1727.31	101.926	939347	0.819676		0.820114
3B9_KGD2	0.0592717	2381.73	141.759	1.30645e+06	0.080426	1821.68	148.689	1.37032e+06	0.764854		0.0683312	2343.14	159.813	1.47284e+06	0.0781196	2028.56	157.961	1.45577e+06	0.865742		0.815298
1E2_GPI13	0.0557093	2121.01	118.364	1.09084e+06	0.084419	1718.24	147.93	1.36332e+06	0.810105		0.0606886	2133.54	129.62	1.19457e+06	0.0727159	1749.18	129	1.18886e+06	0.819849		0.814977
HEM1_Second_Measurement	0.0681353	3007.85	207.608	1.91332e+06	0.0846356	2445.03	207.443	1.91179e+06	0.812883		0.061302	3048.22	185.767	1.71203e+06	0.0852165	2489.96	214.204	1.97411e+06	0.816855		0.814869
MET5_Second_Measurement	0.0601211	2094.5	126.047	1.16165e+06	0.0781826	1644.16	131.151	1.20869e+06	0.784989		0.0613288	2064.4	126.476	1.1656e+06	0.0844911	1729.63	148.85	1.3718e+06	0.837841		0.811415
3E5_TPK1	0.0657037	2598.29	167.445	1.54317e+06	0.0671957	2096.15	140.089	1.29106e+06	0.806741		0.0634096	2349.29	149.601	1.37873e+06							0.806741
SSB1_Second Measurement	0.0639488	5170.73	337.541	3.11077e+06	0.0787434	4238.11	334.593	3.08361e+06	0.819634		0.0639084	4914.43	323.337	2.97987e+06	0.0802063	3841.52	314.751	2.90075e+06	0.781681		0.800658
4B4_TDH3	0.064528	47747	3136.61	2.8907e+07	0.0831839	39027.6	3272.04	3.01551e+07	0.817383		0.0680978	52407.6	3571.36	3.29137e+07	0.0863416	40983.1	3599.41	3.31722e+07	0.782008		0.799696
1C2_LYS2	0.0605492	3754.53	228.419	2.10511e+06	0.0574272	2994.95	173.991	1.6035e+06	0.79769		0.057827	3521.31	206.371	1.90191e+06	0.0639308	2813.39	182.859	1.68523e+06	0.798961		0.798326
4C7_DIG2	0.0581834	2071.58	120.516	1.11067e+06	0.0786908	1620.38	126.538	1.16618e+06	0.782192		0.055607	2091.98	116.513	1.07378e+06	0.0727479	1695.3	122.197	1.12616e+06	0.810378		0.796285
2F3_PGM1	0.0583725	2176.47	128.024	1.17987e+06	0.065759	1731.65	113.316	1.04432e+06	0.795622												0.795622
2F4_PDC5	0.0644438	1953.6	126.3	1.16398e+06	0.0828855	1550.06	127.46	1.17467e+06	0.793438		0.0635248	2018.89	127.947	1.17916e+06	0.0804476	1590.23	128.545	1.18467e+06	0.787677		0.790557
4D10_CAF16	0.0589794	2755.19	163.641	1.50811e+06	0.0781066	2236.99	172.266	1.5876e+06	0.811918		0.0596249	2790.4	166.909	1.53823e+06	0.0748352	2135.22	158.908	1.4645e+06	0.7652		0.788559
3F4_ARP1	0.0604377	2067.4	124.085	1.14357e+06	0.0916092	1679.83	153.123	1.41118e+06	0.812534		0.0636441	2191.96	139.078	1.28174e+06	0.0833727	1663.16	138.778	1.27898e+06	0.758755		0.785644
4F9_YNL010W	0.0625133	2764.32	174.005	1.60363e+06	0.0739331	2169.48	161.645	1.48972e+06	0.784815		0.0620151	2777.9	172.472	1.5895e+06							0.784815
5A10_AMS1	0.0609098	1854.03	113.218	1.04342e+06	0.0586234	1452.91	84.9477	782878	0.783649		0.0584985	1869.67	109.081	1.00529e+06	0.0619694	1467.33	91.1412	839957	0.784808		0.784229
5G6_GSP2	0.0593742	1979.85	116.509	1.07375e+06	0.0587817	1536.09	89.9167	828672	0.775858		0.0612605	1995.48	122.517	1.12912e+06							0.775858
1A6_MYO2_Second_Measurement	0.0622454	2491.67	153.873	1.41809e+06	0.0648104	2020.23	125.496	1.15657e+06	0.810796		0.060406	2482.41	149.202	1.37505e+06	0.101129	1820.9	183.008	1.68661e+06	0.733519		0.772157
1E6_MIS1	0.057579	3359.24	193.182	1.78037e+06	0.0775493	2645.11	203.454	1.87503e+06	0.787413		0.0573654	3400.31	194.945	1.79662e+06	0.091991	2563.59	234.144	2.15787e+06	0.753929		0.770671
1E5_KGD1	0.0609363	3575.44	221.466	2.04103e+06	0.0856925	2734.37	234.463	2.16081e+06	0.764764		0.0590527	3591.75	212.302	1.95658e+06	0.088774	2752.77	245.318	2.26085e+06	0.766415		0.76559
1C3_ATG26	0.0626796	2165.34	135.543	1.24917e+06	0.0989487	1706.72	164.449	1.51557e+06	0.788199		0.0611334	2065.42	125.704	1.15849e+06	0.0871833	1531.06	133.831	1.23339e+06	0.741283		0.764741
5B8_PMR1	0.0613583	2559.94	157.994	1.45608e+06	0.0586162	2341.01	137.19	1.26434e+06	0.91448		0.0580481	2600.91	150.76	1389407	0.02637	1540.88	40.6286	374433	0.592437		0.753459
HFA1_Second_Measurement	0.0679671	2074.47	140.112	1.29127e+06	0.0949063	1563.67	148.275	1.3665e+06	0.753766		0.0659652	2083.74	136.772	1.2605e+06	0.0821745	1528.12	124.69	1.14914e+06	0.733355		0.743561
3C8_CEM1_WT	0.0593113	2199.08	130.258	1.20046e+06	0.0820613	1594.66	131.189	1.20904e+06	0.725148		0.063388	2185.75	138.765	1.27886e+06	0.0845777	1661.91	139.609	1.28663e+06	0.760336		0.742742
4B6_YGR015	0.0631247	2151.25	135.277	1.24672e+06	0.079783	1629.24	130.285	1.20071e+06	0.757349		0.0580456	2157.83	125.133	1.15322e+06	0.0789659	1570.09	123.427	1.1375e+06	0.727625		0.742487
2B9_KIP2	0.0638711	1853.17	118.935	1.0961e+06	0.0905813	1413.97	127.579	1.17576e+06	0.762999		0.0607278	1955.24	119.1	1.09763e+06	0.0963736	1409.52	134.861	1.24288e+06	0.720897		0.741948
3B10_QRI1	0.0639356	2329.84	148.458	1.36819e+06	0.0900274	1721.96	155.249	1.43078e+06	0.739088		0.0608631	2421.62	147.453	1.35892e+06	0.0849064	1776.08	152.822	1.40841e+06	0.733426		0.736257
1H3_LEU1	0.0587539	4113.14	244.427	2.25264e+06	0.0815573	3111.51	256.455	2.36349e+06	0.75648		0.0577578	4424.58	259.88	2.39505e+06	0.0811383	3166.28	258.57	2.38298e+06	0.715611		0.736046
3C6_RDS2	0.0614648	2254.59	138.662	1.27791e+06	0.0849423	1642.68	139.33	1.28407e+06	0.728593		0.0605465	2224.18	134.608	1.24055e+06	0.0827744	1650.34	135.851	1.252e+06	0.741998		0.735295
3C2_PUB1	0.0655846	4054.2	268.665	2.47602e+06	0.0752658	2918.07	223.103	2.05612e+06	0.719765		0.0637451	4056.6	263.784	2.43104e+06	0.0718317	3043.45	221.151	2.03813e+06	0.750247		0.735006
1D9_GAL11	0.0644077	2220.97	143.888	1.32607e+06	0.0783886	1582.71	123.526	1.13842e+06	0.712619		0.0631025	2268.14	143.917	1.32634e+06	0.0883766	1696.9	152.083	1.4016e+06	0.748145		0.730382
3E10_ERG10	0.0533002	4846.86	266.122	2.45258e+06	0.0816671	3558.46	286.509	2.64047e+06	0.734179		0.0584324	4872.41	286.212	2.63773e+06	0.0745393	3482.13	266.434	2.45545e+06	0.714664		0.724421
4B10_MPD1	0.0574974	2106.36	120.928	1.11448e+06	0.08993	1530.21	136.92	1.26186e+06	0.726473		0.0611386	2137.7	130.757	1.20505e+06	0.0784202	1540.21	120.309	1.10877e+06	0.720501		0.723487
2D6_ARB1	0.0579652	5181.92	292.389	2.69466e+06	0.0686155	3465.35	240.037	2.21218e+06	0.668739		0.055214	5671.76	312.16	2.87686e+06	0.0788042	4225.78	336.323	3.09955e+06	0.745057		0.706898
2G6_HEM1	0.0621801	3401.63	211.96	1.95342e+06	0.0877898	2324.37	204.71	1.88661e+06	0.68331		0.0618618	3187.77	198.696	1.83118e+06	0.0845465	2323.9	196.818	1.81387e+06	0.729006		0.706158
2A11_TRP5	0.0617254	3771.37	235.712	2.17232e+06	0.0860538	2615.79	227.043	2.09243e+06	0.693592		0.0629792	3954.51	253.354	2.33491e+06	0.0894969	2840.84	256.406	2.36304e+06	0.718379		0.705986
3B11_SIM1	0.0618763	2200.49	136.212	1.25533e+06	0.096252	1560.79	149.453	1.37736e+06	0.709292		0.0594893	2296.26	136.845	1.26116e+06	0.0873677	1581.65	138.124	1.27295e+06	0.688794		0.699043
5A2_URM1	0.0703931	2149.37	150.608	1.38801e+06	0.0670921	1501.52	99.8412	920137	0.69859		0.0673102	2129.11	142.789	1.31595e+06	0.0689075	1479.83	102.062	940601	0.695048		0.696819
3F3_OLA1	0.0618978	5322.69	331.739	3.0573e+06	0.0843769	3860.7	325.412	2.99899e+06	0.725329		0.0616209	5404.06	335.119	3.08845e+06	0.0776185	3543.24	283.638	2.614e+06	0.655663		0.690496
1G9_ADE5,7	0.0606131	3603.3	220.528	2.03239e+06	0.0733191	2496.76	184.409	1.69951e+06	0.692908		0.0575966	3670.64	214.267	1.97469e+06	0.0759154	2482.83	188.825	1.74021e+06	0.676403		0.684655
3C4_RXT2	0.0591668	2351.66	138.062	1.27238e+06	0.0817564	1576.85	128.071	1.1803e+06	0.670528		0.0579698	2308.71	132.97	1.22545e+06	0.0825508	1591.14	130.644	1.20402e+06	0.68919		0.679859
5A4_DNF3	0.0601682	2093.24	126.287	1.16386e+06	0.0573175	1381.14	79.0393	728426	0.659807		0.0595997	2028.49	120.902	1.11424e+06	0.0578616	1367.46	79.1754	729680	0.674128		0.666967
4A7_IMO32	0.0658843	2464.24	161.319	1.48672e+06	0.078879	1570.57	123.314	1.13647e+06	0.637344		0.0606195	2416.69	145.618	1.34202e+06	0.0812682	1664.76	135.102	1.2451e+06	0.68886		0.663102
4H7_GIS2	0.0670359	4484.34	299.356	2.75887e+06	0.0830721	2963.79	248.321	2.28853e+06	0.66092		0.0596838	4860.23	288.97	2.66315e+06							0.66092
4B2_LSC1	0.0575166	3338.77	192.759	1.77647e+06	0.0867246	2137	183.562	1.69171e+06	0.640054		0.0568192	3199.1	183.628	1.69232e+06							0.640054
4E6_HIS6	0.0654796	2680.75	174.908	1.61195e+06	0.0917631	1691.93	157.071	1.44757e+06	0.631139		0.0711023	2652.91	191.071	1.76091e+06							0.631139
4E3_GPP1	0.0606372	8041.42	491.701	4.53151e+06	0.0619627	5040.63	317.84	2.92921e+06	0.626834		0.0561778	7884.95	459.841	4.2379e+06							0.626834
3D3_ENO2	0.0626374	14224	875.735	8.07077e+06	0.0694017	7356.57	520.502	4.79694e+06	0.517194		0.0579387	13765.7	779.937	7.1879e+06	0.0651631	9819.33	618.696	5.7019e+06	0.713317		0.615256
1G6_ACO2	0.0584145	5206.65	305.529	2.81576e+06	0.0775603	3228.31	252.568	2.32767e+06	0.620035		0.0609471	5305.94	328.7	3.0293e+06	0.0692246	3105.08	216.997	1.99984e+06	0.585208		0.602622
1G5_HIS4	0.0605517	5439.41	330.115	3.04234e+06	0.103059	3692.3	386.344	3.56054e+06	0.678805		0.0574684	6227.78	361.574	3.33227e+06	0.0851531	3252.9	278.471	2.56639e+06	0.522322		0.600564
4C4_ILV6	0.0594515	5646.34	337.615	3.11146e+06	0.0800274	3390.66	278.449	2.56619e+06	0.600505		0.0612266	5324.42	329.775	3.03921e+06							0.600505
ACS2_Second_Measurement	0.0665839	5589.19	372.955	3.43715e+06	0.109316	3315.22	350.087	3.2264e+06	0.593149		0.0707913	5613.14	407.042	3.7513e+06	0.107233	3368.27	357.386	3.29367e+06	0.600069		0.596609
2B7_FAA4	0.0616366	4341.46	273.999	2.52517e+06	0.0864019	2379.52	214.879	1.98032e+06	0.548092		0.0580747	4595.12	271.333	2.50061e+06	0.0921036	2940.46	282.182	2.60059e+06	0.639908		0.594
3H3_PDB1	0.0576046	4898.08	274.149	2.52655e+06	0.0823485	2889.69	243.683	2.24579e+06	0.589963		0.0581922	4658.17	270.814	2.49582e+06							0.589963
3B7_PHO12	0.0622945	2246.74	139.365	1.28439e+06	0.0868334	1268.8	110.984	1.02283e+06	0.564727		0.0620233	2188.74	136.219	1.25539e+06	0.0795191	1243.11	98.8803	911281	0.567956		0.566342
4A8_TDH2	0.0603997	19987.9	1254.12	1.15579e+07	0.0864938	11611.8	1024.96	9.44602e+06	0.580944		0.0595978	20181.2	1216.91	1.1215e+07	0.0809826	10009.1	857.237	7.9003e+06	0.495962		0.538453
ACO2_Second_Measurement	0.0629667	6410.57	408.997	3.76932e+06	0.0800919	2862.35	236.451	2.17913e+06	0.446505		0.0604389	6059.07	369.72	3.40734e+06	0.0695103	3506.37	242.963	2.23915e+06	0.578697		0.512601
2C3_ACS2	0.0660457	6301.84	427.473	3.93959e+06	0.117347	3005.77	369.817	3.40824e+06	0.476967		0.0626766	6526.93	420.891	3.87894e+06	0.111328	3288.25	366.528	3.37792e+06	0.503798		0.490382
4E8_TPI1	0.0589593	15544	936.438	8.63021e+06	0.0826639	7602.16	637.367	5.87397e+06	0.489075		0.0619799	15541.6	969.849	8.93813e+06							0.489075
1F8_ARG5,6	0.0572295	11454.9	666.412	6.14165e+06	0.085704	4106.86	351.207	3.23673e+06	0.358524		0.0587823	11068.6	648.854	5.97984e+06	0.090538	4053.85	369.782	3.40791e+06	0.366248		0.362386
2D3_ELM1	0.0639066	8726.92	556.025	5.12432e+06	0.0707176	2028.84	144.354	1.33037e+06	0.232481		0.0608623	8332.83	507.449	4.67665e+06	0.0721891	2060.16	150.146	1.38375e+06	0.247234		0.239858
