# Supplementary material for: Phenomic screen identifies a role for the yeast lysine acetyltransferase NuA4 in the control of Bcy1 subcellular localization, glycogen biosynthesis, and mitochondrial morphology
Source: PLoS Genet. 2020 Nov 30;16(11):e1009220. doi: 10.1371/journal.pgen.1009220 (PMC7728387; doi:10.1371/journal.pgen.1009220)
Supplement: S3 Table — (XLSX) [file pgen.1009220.s015.xlsx]

## Sheet: Yeast Strains
Strain (YKB#)	Genetype	Reference (Where it came from)
YKB1079/BY4741	MATa his3Δ1 leu2Δ0 met15Δ0 ura3Δ0	[1]
YKB3333	MATa his3Δ1 leu2Δ0 met15Δ0 ura3Δ0 eaf1Δ::KAN	[2]
YKB4803	MATa his3Δ1 leu2Δ0 met15Δ0 ura3Δ0 eaf1Δ::HYG	This Study
YKB4586	MATa esa1Δ::HIS3 esa1ts::URA3 his3Δ1 leu2Δ0 met15Δ0 ura3Δ0	[3]
YKB4765 YKB4766	MATa his3Δ1 leu2Δ0 met15Δ0 ura3Δ0 CIT1-GFP::NAT	This Study
YKB4774 YKB4775	MATa his3Δ1 leu2Δ0 met15Δ0 ura3Δ0 eaf1Δ:KAN CIT1-GFP::NAT	This Study
YKB4781 YKB4782	MATa esa1Δ::HIS3 esa1ts::URA3 CIT1-GFP::NAT his3Δ1 leu2Δ0 met15Δ0 ura3Δ0	This Study
YKB4814	MATa his3Δ1 leu2Δ0 met15Δ0 ura3Δ0 bcy1Δ::KAN	This Study
YKB4871	MATa his3Δ1 leu2Δ0 met15Δ0 ura3Δ0 bcy1Δ::KAN eaf1Δ::HYG	This Study
YKB4159	MATa his3Δ1 leu2Δ0 met15Δ0 ura3Δ0 msn2Δ::HIS msn4Δ::KAN	This Study
YKB4802	MATa his3Δ1 leu2Δ0 met15Δ0 ura3Δ0 msn2Δ::HIS msn4Δ::KAN eaf1Δ::HYG	This Study
YKB3389	MATa his3Δ1 leu2Δ0 met15Δ0 ura3Δ0 snf1Δ::KAN	[2]
YKB4801	MATa his3Δ1 leu2Δ0 met15Δ0 ura3Δ0 snf1Δ::KAN eaf1Δ::HYG	This Study
YKB4855	MATa his3Δ1 leu2Δ0 met15Δ0 ura3Δ0 BCY1-GFP::HIS	[4]
YKB4856	MATa his3Δ1 leu2Δ0 met15Δ0 ura3Δ0 BCY1-GFP::HIS eaf1Δ::HYG	This Study
YKB4805	MATa his3Δ1 leu2Δ0 met15Δ0 ura3Δ0 msn2Δ::HIS msn4Δ::KAN CIT1-GFP::NAT	This Study
YKB4806	MATa his3Δ1 leu2Δ0 met15Δ0 ura3Δ0 msn2Δ::HIS msn4Δ::KAN eaf1Δ::HYG CIT1-GFP::NAT	This Study
YKB4826	MATa his3Δ1 leu2Δ0 met15Δ0 ura3Δ0 bcy1Δ::KAN CIT1-GFP::NAT	This Study
YKB4857	MATa his3Δ1 leu2Δ0 met15Δ0 ura3Δ0 bcy1Δ::KAN eaf1Δ::HYG CIT1-GFP::NAT	This Study
YKB4812	MATa his3Δ1 leu2Δ0 met15Δ0 ura3Δ0 snf1Δ::KAN CIT1-GFP::NAT	This Study
YKB4813	MATa his3Δ1 leu2Δ0 met15Δ0 ura3Δ0 snf1Δ::KAN CIT1-GFP::NAT eaf1Δ::HYG	This Study
YKB4503	MATa his3Δ1 leu2Δ0 met15Δ0 ura3Δ0 GSY2-GFP::HIS	[4]
YKB4541	MATa his3Δ1 leu2Δ0 met15Δ0 ura3Δ0 GSY2-GFP::HIS eaf1Δ::NAT	This Study
YKB4505	MATa his3Δ1 leu2Δ0 met15Δ0 ura3Δ0 GΔB1-GFP::HIS	[4]
YKB4542	MATa his3Δ1 leu2Δ0 met15Δ0 ura3Δ0 GΔB1-GFP::HIS eaf1Δ::NAT	This Study
YKB4315	MATα eaf1Δ::NAT CAN1pr:RPL39pr- tdTomato::CaURA3::can1Δ::STE2pr-LEU2 ura3Δ0 his3Δ1 leu2Δ0 met15Δ0	This Study derived from Brenda Andrews Group [5]
YKB4324	MATα ura3Δ::NAT CAN1pr:RPL39pr- tdTomato::CaURA3::can1Δ::STE2pr-LEU2 ura3Δ0 his3Δ1 leu2Δ0 met15Δ0	This Study derived from Brenda Andrews Group [5]
YKB4497	MATa ura3Δ::NAT CAN1pr::RPL39pr-tdTomato:: CaURA3::can1Δ::STE2pr-LEU2 ura3Δ0 his3Δ1 leu2Δ0 met15Δ0ade2-101 Gsy2-GFP::HIS	This Study
YKB4498	MATa eaf1Δ::NAT CAN1pr::RPL39pr-tdTomato:: CaURA3::can1Δ::STE2pr-LEU2 ura3Δ0 his3Δ1 leu2Δ0 met15Δ0ade2-101 Gsy2-GFP::HIS	This Study
YKB4500	MATa ura3Δ::NAT CAN1pr::RPL39pr-tdTomato:: CaURA3::can1Δ::STE2pr-LEU2 ura3Δ0 his3Δ1 leu2Δ0 met15Δ0ade2-101 Gsy1-GFP::HIS	This Study
YKB4501	MATa eaf1Δ::NAT CAN1pr::RPL39pr-tdTomato:: CaURA3::can1Δ::STE2pr-LEU2 ura3Δ0 his3Δ1 leu2Δ0 met15Δ0ade2-101 Gsy1-GFP::HIS	This Study
YKB4520	MATa ura3Δ::NAT CAN1pr::RPL39pr-tdTomato:: CaURA3::can1Δ::STE2pr-LEU2 ura3Δ0 his3Δ1 leu2Δ0 met15Δ0ade2-101 Gdb1-GFP::HIS	This Study
YKB4521	MATa eaf1Δ::NAT CAN1pr::RPL39pr-tdTomato:: CaURA3::can1Δ::STE2pr-LEU2 ura3Δ0 his3Δ1 leu2Δ0 met15Δ0ade2-101 Gdb1-GFP::HIS	This Study
YKB5023	MATa his3Δ1 leu2Δ0 met15Δ0 ura3Δ0 Gsy2-GFP::NAT	This Study
YKB5024	MATa his3Δ1 leu2Δ0 met15Δ0 ura3Δ0 eaf1Δ::HYG Gsy2-GFP::NAT	This Study
YKB5025	MATa his3Δ1 leu2Δ0 met15Δ0 ura3Δ0 bcy1Δ::KAN Gsy2-GFP::NAT	This Study
YKB5026	MATa his3Δ1 leu2Δ0 met15Δ0 ura3Δ0 bcy1Δ::KAN eaf1Δ::HYG Gsy2-GFP::NAT	This Study
YKB5027	MATa his3Δ1 leu2Δ0 met15Δ0 ura3Δ0 msn2Δ::HIS msn4Δ::KAN Gsy2-GFP::NAT	This Study
YKB5028	MATa his3Δ1 leu2Δ0 met15Δ0 ura3Δ0 msn2Δ::HIS msn4Δ::KAN eaf1Δ::HYG Gsy2-GFP::NAT	This Study
YKB4767	MATa his3Δ1 leu2Δ0 met15Δ0 ura3Δ0 ACO2-GFP::NAT	This Study
YKB4773	MATa his3Δ1 leu2Δ0 met15Δ0 ura3Δ0 ACO2-GFP::NAT eaf1Δ:KAN	This Study
YKB5032	MATa his3Δ1 leu2Δ0 met15Δ0 ura3Δ0 BCY1-GFP::HIS Bcy1 K313Q	This Study
YKB5031	MATa his3Δ1 leu2Δ0 met15Δ0 ura3Δ0 BCY1-GFP::HIS Bcy1 K313R	This Study
YKB5034	MATa his3Δ1 leu2Δ0 met15Δ0 ura3Δ0 BCY1-GFP::HIS eaf1Δ::HYG Bcy1 K313Q	This Study
YKB5033	MATa his3Δ1 leu2Δ0 met15Δ0 ura3Δ0 BCY1-GFP::HIS eaf1Δ::HYG Bcy1 K313R	This Study
YKB5030	MATa his3Δ1 leu2Δ0 met15Δ0 ura3Δ0 CIT1-GFP::NAT Bcy1 K313Q	This Study
YKB5029	MATa his3Δ1 leu2Δ0 met15Δ0 ura3Δ0 CIT1-GFP::NAT Bcy1 K313R	This Study
YKB5037	MATa his3Δ1 leu2Δ0 met15Δ0 ura3Δ0 eaf1Δ:KAN CIT1-GFP::NAT Bcy1 K313Q	This Study
YKB5038	MATa his3Δ1 leu2Δ0 met15Δ0 ura3Δ0 eaf1Δ:KAN CIT1-GFP::NAT Bcy1 K313R	This Study

## Sheet: References
References
1	Brachmann CB, Davies, A, Cost GJ, Caputo E, Li J, Hieter P, and Boeke JD. Designer deletion strains derived from Saccharomyces cerevisiae S288C: a useful set of strains and plasmids for PCR-mediated gene disruption and other applications. Yeast. 1998; 14(2):115-32
2	Winzeler EA, Shoemaker DD, Astromoff A, Liang H, Anderson K, Andre B, et al. Functional characterization of the S. cerevisiae genome by gene deletion and parallel analysis. Science 1999; 285: 901-906
3	Dacquay L, et al. NuA4 Lysine Acetyltransferase Complex Contributes to Phospholipid Homeostasis in Saccharomyces cerevisiae. G3. Dacquay L, Flint A, Butcher J, Salem D, Kennedy M, Kaern M, et al. NuA4 lysine acetyltransferase complex contributes to phospholipid homeostasis in Saccharomyces cerevisiae. G3 Genes, Genomes, Genet. 2017;7[6]:1799–809 7(6):1799-1809
4	Huh W-KK, Falvo J V, Gerke LC, Carroll AS, Howson RW, Weissman JS, et al. Global analysis of protein localization in budding yeast. Nature. 2003;425[6959]:686–91.
5	Chong YT, Koh JLY, Boone C, Andrews BJ. Yeast Proteome Dynamics from Single Cell Imaging and Automated Analysis Resource Yeast Proteome Dynamics from Single Cell Imaging and Automated Analysis. Cell. 2015;161[6]:1413–24.
