# Supplementary material for: Phenomic screen identifies a role for the yeast lysine acetyltransferase NuA4 in the control of Bcy1 subcellular localization, glycogen biosynthesis, and mitochondrial morphology
Source: PLoS Genet. 2020 Nov 30;16(11):e1009220. doi: 10.1371/journal.pgen.1009220 (PMC7728387; doi:10.1371/journal.pgen.1009220)
Supplement: S4 Table — (XLSX) [file pgen.1009220.s016.xlsx]

## Sheet: Sheet1
List of Primers
Name	OKB REF #	Sequence
TDH3-RT-FW	1329	CTGTCAAGTTGAACAAGGAAACCAC
TDH3-RT-RV	1330	CAACGTGTTCAACCAAGTCGACAA
Gsy2-RT-F3	2256	ACGGTTGCCCAGTATAAAGACC
Gsy2-RT-R3	2257	CACCTTCAATCAGCCACCTC
dsDNA Bcy1K313R PAM9 FW	2570	TGAAGAGCATGCCAGTTTTGAAGAGTTTGACTACGTACGAtCGTGCCAgACTTGCCGATGCACTGGATACCAAGATCTACCAGCCGGGTG
dsDNA Bcy1K313R PAM9 RV	2571	CACCCGGCTGGTAGATCTTGGTATCCAGTGCATCGGCAAGTcTGGCACGaTCGTACGTAGTCAAACTCTTCAAAACTGGCATGCTCTTCA
dsDNA Bcy1K313Q PAM9 FW	2572	TGAAGAGCATGCCAGTTTTGAAGAGTTTGACTACGTACGAtCGTGCCcAACTTGCCGATGCACTGGATACCAAGATCTACCAGCCGGGTG
dsDNA Bcy1K313Q PAM9 RV	2573	CACCCGGCTGGTAGATCTTGGTATCCAGTGCATCGGCAAGTTgGGCACGaTCGTACGTAGTCAAACTCTTCAAAACTGGCATGCTCTTCA
Bcy1 K313 confirmation RV	2574	CCAGTAAACGTTGAAAACCAC
Bcy1 K313 confirmation FW	2575	CTACGTCAACGACAACAAGG
Bcy1 Pam9 gRNA FW	2638	GTGCATCGGCAAGTTTGGCAgTTTTAGAGCTAGAAATAGCAAGTTAAAATAAGGCTAG
Bcy1 Pam9 gRNA RV	2639	TGCCAAACTTGCCGATGCACgatcatttatctttcactgcggagaagtttcgaacgcc
Pam9 gRNA confirm	2640	TGCCAAACTTGCCGATGCAC
Bcy1 Pam6 gRNA FW	2641	GATCTTGGTATCCAGTGCATgTTTTAGAGCTAGAAATAGCAAGTTAAAATAAGGCTAGTC
Bcy1 Pam6 gRNA RV	2642	ATGCACTGGATACCAAGATCgatcatttatctttcactgcggagaagtttcgaacgccgaaac
dsDNA Bcy1K313R PAM6 FW	2643	TGAAGAGCATGCCAGTTTTGAAGAGTTTGACTACGTACGACCGTGCCAgACTTGCaGATGCACTGGATACCAAGATCTACCAGCCGGGTG
dsDNA Bcy1K313R PAM6 RV	2644	CACCCGGCTGGTAGATCTTGGTATCCAGTGCATCtGCAAGTcTGGCACGGTCGTACGTAGTCAAACTCTTCAAAACTGGCATGCTCTTCA
dsDNA Bcy1K313Q PAM6 FW	2645	TGAAGAGCATGCCAGTTTTGAAGAGTTTGACTACGTACGACCGTGCCcAACTTGCaGATGCACTGGATACCAAGATCTACCAGCCGGGTG
dsDNA Bcy1K313Q PAM6 RV	2646	CACCCGGCTGGTAGATCTTGGTATCCAGTGCATCtGCAAGTTgGGCACGGTCGTACGTAGTCAAACTCTTCAAAACTGGCATGCTCTTCA
PAM6 gRNA confirmation	2647	ATGCACTGGATACCAAGATC
